# Supplementary material for: Non-local crime density estimation incorporating housing information
Source: Philos Trans A Math Phys Eng Sci. 2014 Nov 13;372(2028):20130403. doi: 10.1098/rsta.2013.0403 (PMC4186253; doi:10.1098/rsta.2013.0403)
Supplement: readme.txt [file rsta20130403supp1.txt]

To run synthetic density recovery experiments, run NLH1MPLE_SynthDensScript from Matlab.  Statistics toolbox or alternate implementation of pdist2 required.  Image processing toolbox or alternate implementation of padarray required.

Not included : cross-validation code, line search over parameters to minimize mean absolute error.
