# Supplementary material for: Non-local crime density estimation incorporating housing information
Source: Philos Trans A Math Phys Eng Sci. 2014 Nov 13;372(2028):20130403. doi: 10.1098/rsta.2013.0403 (PMC4186253; doi:10.1098/rsta.2013.0403)
Supplement: NLH1MPLE_SynthDensScript.m [file rsta20130403supp2.m]

%% load data
SFHouses=csvread('SFHouses.csv');
SFSat=csvread('SFSat.csv');% not actually used here
SynthDens=csvread('SynthDens.csv');
supp=5;

%% Nystrom Housing eigenvector / eigenvalue computations

fprintf('\n\n');
fprintf('===========================================================================');
fprintf('\n');
fprintf('===========================================================================');
fprintf('\n');
fprintf('Nystrom on ');
fprintf('Houses :\n');

I=log(min(SFHouses,7)+1);
windowDiam=11;sig=1*std(I(:));n=400;maxE=300;

ticNystHous=tic;
[PhiHous,LambdaHous]=NystromEigsSeedBS(I,windowDiam,n,sig);
PhiHous=PhiHous(:,1:maxE);
LambdaHous=LambdaHous(1:maxE);
tocNystHous=toc(ticNystHous);
fprintf('Took %f seconds.\n',tocNystHous);

%% sample 4000 events from density
numEvents=4000;
[tdS,sInd] = sort(SynthDens(:),1,'ascend');
trueCDF=cumsum(reshape(tdS,numel(SynthDens),1));

% construct w, which counts the number of events that occur at each point
w=zeros(numel(SynthDens),1);
rand('state',0);
for e=1:numEvents
    randC=rand(1);
    ind=find(trueCDF>=randC,1,'first');
    w(sInd(ind))=w(sInd(ind))+1;
end
w=reshape(w,size(SynthDens,1),size(SynthDens,2));
w4k=w;

dt=1e-10;
plotOpts=0;
uH1=NLH1MPLE(0,1e5,w,PhiHous,LambdaHous,[],dt,plotOpts);
uNL=NLH1MPLE(1e8,0,w,PhiHous,LambdaHous,[],dt,plotOpts);
uNLSupp=reshape(PhiHous*[PhiHous(:,1:supp)'*uNL(:);zeros([size(PhiHous,2)-supp,1])],[256,256]);
figure(1),h1=imagesc([SynthDens,uH1,uNL,uNLSupp]);axis image tight off;colorbar
 titStr=sprintf('From %d events\nH1 : mean |error| %g, \nNL H1 : mean |error| %g, \nmean |error| restricted %g',...
     numEvents,mean(abs(SynthDens(:)-uH1(:))),mean(abs(SynthDens(:)-uNL(:))),mean(abs(SynthDens(:)-uNLSupp(:))));
title(titStr);
caxis([0,4e-5]);

uH14k=uH1;uNL4k=uNL;uNLSupp4k=uNLSupp;

%% sample 400 events from SynthDens
numEvents=400;
[tdS,sInd] = sort(SynthDens(:),1,'ascend');
trueCDF=cumsum(reshape(tdS,numel(SynthDens),1));

% construct w, which counts the number of events that occur at each point
w=zeros(numel(SynthDens),1);
rand('state',0);
for e=1:numEvents
    randC=rand(1);
    ind=find(trueCDF>=randC,1,'first');
    w(sInd(ind))=w(sInd(ind))+1;
end
w=reshape(w,size(SynthDens,1),size(SynthDens,2));
w400=w;

dt=1e-10;
plotOpts=0;
uH1=NLH1MPLE(0,5e4,w,PhiHous,LambdaHous,[],dt,plotOpts);
uNL=NLH1MPLE(1e2,0,w,PhiHous,LambdaHous,[],dt,plotOpts);
uNLSupp=reshape(PhiHous*[PhiHous(:,1:supp)'*uNL(:);zeros([size(PhiHous,2)-supp,1])],[256,256]);
figure(2),h2=imagesc([SynthDens,uH1,uNL,uNLSupp]);axis image tight off;colorbar;
titStr=sprintf('From %d events\nH1 : mean |error| %g, \nNL H1 : mean |error| %g, \nmean |error| restricted %g',...
    numEvents,mean(abs(SynthDens(:)-uH1(:))),mean(abs(SynthDens(:)-uNL(:))),mean(abs(SynthDens(:)-uNLSupp(:))));
title(titStr);
caxis([0,4e-5]);
uH1400=uH1;uNL400=uNL;uNLSupp400=uNLSupp;
