# Supplementary material for: Non-local crime density estimation incorporating housing information
Source: Philos Trans A Math Phys Eng Sci. 2014 Nov 13;372(2028):20130403. doi: 10.1098/rsta.2013.0403 (PMC4186253; doi:10.1098/rsta.2013.0403)
Supplement: NLH1MPLE.m [file rsta20130403supp3.m]

function [uk,stepNo,E]=NLH1MPLE(alpha,beta,w,Phi,Lambda,u0,dt,plotOpts,alphaSt,noSteps,energ)
% [uFinal,stepNo,E]=NLH1MPLE(alpha,beta,w,Phi,Lambda,u0,dt,plotOpts,alphaSt,noSteps,energ)
if ~exist('u0','var') || isempty(u0)
    u0=ones(size(w));
    u0=u0/sum(u0(:));
    %PSF=fspecial('gaussian',256,2.5);
    %PSF=fspecial('gaussian',256,15);
    %u0=imfilter(w,PSF,'conv');
end
if ~exist('dt','var') || isempty(dt)
    dt=1e-10;
end
if ~exist('plotOpts','var') || isempty(plotOpts)
    plotOpts=0;
end
if ~exist('alphaSt','var') || isempty(alphaSt)
    alphaSt=5e-7;;
end
if ~exist('noSteps','var') || isempty(noSteps)
    noSteps=800;;
end
if ~exist('energ','var') || isempty(energ)
    energ=-1;
end
if energ>0
    E=ones([noSteps,1]);
else
    E=[];
end
%%
[nrows,ncols]=size(u0);

u0=u0(:);
uk=u0;
s=2;

uold=uk;
stopCond=0;
stepNo=0;
if alpha>0
    % for graph Laplacian update
    denom=1+alpha*(dt/s)*Lambda;
end
% for spatial Laplacian update
[is,js]=meshgrid(0:ncols-1,0:nrows-1);
denomF=1+beta*(dt/s)*4*pi^2*((min(is,nrows-is)).^2+(min(js,ncols-js)).^2);

if plotOpts>1
    h=figure;
    ukgraph=reshape(uk,nrows,ncols);
    figure(h),imagesc(ukgraph),colormap(jet),colorbar,axis image;
    drawnow;
    h2=figure;
end

try
    while ~stopCond && stepNo<noSteps
        
        stepNo=stepNo+1;
        if alpha~=0
            bk=Phi'*(uk(:)+ dt*(zdiv(w(:),uk(:)+eps) ));
            ak=bk./denom;
            uk=Phi*ak;
        end
        
        if beta~=0
            bk=fft2(reshape(uk(:)+ dt*(zdiv(w(:),uk(:)+eps) ),nrows,ncols));
            ak=bk./denomF;
            % set constant mode such that integral is one
            ak(1)=1;
            y=real(ifft2(ak));
            uk=min(max(y(:),0),1);
        else % even if there is no spatial smoothing, use fft to project onto space of integral 1 functions
            bk=fft2(reshape(uk(:),nrows,ncols));
            ak=bk;
            % set constant mode such that integral is one
            ak(1)=1;
            y=real(ifft2(ak));
            uk=min(max(y(:),0),1);

        end
        
        % stopping criterion
        if sum((uk-uold).^2)/sum(uk.^2)<alphaSt
            stopCond=1;
        end
        
        uold=uk;
        
        if plotOpts
            figure(1),imagesc(reshape(uk,nrows,ncols)),colormap(jet),colorbar,axis image;
            caxis([0,4e-5]);
            drawnow;
        end
        
        if energ>0
            E(stepNo)=En(uk);
        end
        
    end
    %display(sprintf('%d steps taken.\n',stepNo));
catch exc
    display(exc.message)
    display(sprintf('Line %d.\n',exc.stack.line));
    keyboard;
end

uk=reshape(uk,nrows,ncols);

%%
    function q=zdiv(a,b)
        q=zeros(size(a,1),size(a,2));
        q(a~=0)=a(a~=0)./b(a~=0);
    end
    function Energ=En(u)
        uR=reshape(u,[nrows,ncols]);
        if alpha>0 && beta>0
            Energ=(logLikelihood(w,u,eps)+.5*alpha*((u(:))'*Phi)*(diag(Lambda)*(Phi'*u(:))))...
                -.5*beta*sum(sum((.5*uR([2:end,end],:)-uR([1,1:end-1],:)).^2+(.5*uR(:,[2:end,end])-uR(:,[1,1:end-1])).^2));
        elseif alpha>0
            Energ=(logLikelihood(w,u,eps)+.5*alpha*((u(:))'*Phi)*(diag(Lambda)*(Phi'*u(:))));
        else
            Energ=logLikelihood(w,u,eps)...
                -.5*beta*sum(sum((.5*uR([2:end,end],:)-uR([1,1:end-1],:)).^2+(.5*uR(:,[2:end,end])-uR(:,[1,1:end-1])).^2));
        end
    end
end
