# Supplementary material for: Non-local crime density estimation incorporating housing information
Source: Philos Trans A Math Phys Eng Sci. 2014 Nov 13;372(2028):20130403. doi: 10.1098/rsta.2013.0403 (PMC4186253; doi:10.1098/rsta.2013.0403)
Supplement: NystromEigsSeedBS.m [file rsta20130403supp4.m]

function [E,lambdak,Xcoord]=NystromEigsSeedBS(I,windowDiam,n,sig,seed)

% sigma used in exponential decay of distances
if ~exist('sig','var') || isempty(sig)
    sig=1;
end
[nrows,ncols,nchan]=size(I);

I=double(I);

if ~exist('windowDiam','var') || isempty(windowDiam)
    windowDiam=19;
end
if mod(windowDiam,2)==0
    windowDiam=windowDiam+1;
end

if ~exist('n','var') || isempty(n)
    n=floor(50*sqrt(sqrt(nrows*ncols)));
end

m=nrows*ncols-n;

if ~exist('seed','var') || isempty(seed)
    seed=RandStream('mt19937ar','Seed',0);
end

try
Xcoord=randperm(seed,nrows*ncols,n);
catch 
Xcoord=randperm(seed,nrows*ncols);
    Xcoord=Xcoord(1:n);
end
Ycoord=setdiff(1:nrows*ncols,Xcoord);


rad=floor(windowDiam/2);

% pad with mirrored part of length rad on each side
try
iPad=padarray(I,[rad,rad],'symmetric','both');
catch
    iPad=padarrayALT(I,[rad,rad],'symmetric','both');
end

[XcoordSub1,XcoordSub2]=ind2sub(size(I),Xcoord);
[YcoordSub1,YcoordSub2]=ind2sub(size(I),Ycoord);


wKern=make_kernel(.5*(windowDiam-1));
p=.5;


Adists = zeros(length(Xcoord),length(Xcoord));
Bdists = zeros(length(Xcoord),length(Ycoord));

for c=1:size(I,3)
    
    X=zeros(length(Xcoord),windowDiam^2);
    for x=1:length(Xcoord)
        tempVec=iPad(XcoordSub1(x)+(0:2*rad),XcoordSub2(x)+(0:2*rad),c);
        X(x,:)=tempVec(:).*wKern.^(p);
    end
    
    Y=zeros(length(Ycoord),windowDiam^2);
    for y=1:length(Ycoord)
        tempVec=iPad(YcoordSub1(y)+(0:2*rad),YcoordSub2(y)+(0:2*rad),c);
        Y(y,:)=tempVec(:).*wKern.^(p);
    end
    try
        Adists = Adists+(pdist2(X,X,'seuclidean'));
        Bdists = Bdists+(pdist2(X,Y,'seuclidean'));
    catch 
        fprintf('No statistics toolbox.\n');
        try
        Adists = Adists+(pdist2ALT(X,X,'sqeuclidean'));
        Bdists = Bdists+(pdist2ALT(X,Y,'sqeuclidean'));
        catch 
           fprintf('Need alternate implementation of pdist2.\n'); 
        end
    end
end
%apply exponential decay to distances
A=(exp(-(Adists)./(sig^2)));
B=(exp(-(Bdists)./(sig^2)));


clear Adists Bdists sig
clear XcoordSub1 XcoordSub2 YcoordSub1 YcoordSub2 tempVec iPad X Y;


%% Normalizing
d1 = sum(A, 2) + sum(B, 2);
d2 = sum(B', 2) + B'*(pinv(A)*sum(B, 2));

dhat = sqrt(1./[d1; d2]);
A=A .* (dhat(1:n)*dhat(1:n)');
B1 = dhat(1:n)*dhat(n+1:end)';

B = B .* B1;
clear d1 d2 B1 dhat;

Asq = sqrtm(A);
B_T = B';
AsiB=Asq\B;
clear B;
R = A + AsiB*AsiB';
clear AsiB
R = (R + R')/2; % Make sure R is symmetric, sometimes R can be non-symmetric because of numerical inaccuracy
[U, L] = eig(R);
[~, ind] = sort(diag(L), 'descend');
U = U(:, ind); % in decreasing order
L = L(ind, ind); % in decreasing order
clear  R BBT; 
temp=(Asq\U(:, 1:n)/(sqrt(L(1:n, 1:n))));
V(1:size(A,1),:) = A*temp;

V(size(A,1)+1:m+n,:) = B_T*temp;
clear A B_T

V = real(V);
L = 1-diag(L);
E=V;
lambdak=L;

clear V L U R Asi

% reorder to match original image
E([Xcoord,Ycoord],:)=E;

end

function [kernel] = make_kernel(f)
% closed form formula : radius r, K(i,j)=(1/r)*\sum_{d=\max([|i|,|j|,1])}(1/(2*d+1)^2)
kernel=zeros(2*f+1,2*f+1);
for d=1:f
    value= 1 / (2*d+1)^2 ;
    for i=-d:d
        for j=-d:d
            kernel(f+1-i,f+1-j)= kernel(f+1-i,f+1-j) + value ;
        end
    end
end
kernel1 = kernel ./ f;

clear kernel

s = 1;
kernel = zeros((2*f+1)^2,1);
for p = 1:2*f+1
    for q = 1:2*f+1
        kernel(s) = kernel1(p,q,:);
        s = s+1;
    end
end
end
