# Supplementary material for: Non-local crime density estimation incorporating housing information
Source: Philos Trans A Math Phys Eng Sci. 2014 Nov 13;372(2028):20130403. doi: 10.1098/rsta.2013.0403 (PMC4186253; doi:10.1098/rsta.2013.0403)
Supplement: SFHouses.csv [file rsta20130403supp5.csv]

0.024892	0.59866	0.40991	0.08346	0	0.28798	0.79137	1.7876	0.99356	0.76585	1.0544	0.34906	0.70859	0.73451	1.0622	1.2789	2.2021	1.0567	0.74782	0.64539	0	0	0.014547	0.22188	0.46853	0.26729	0	0	0	0	0.46004	0.21047	0	0	0.06162	0.0090322	0	0	0	0	0	0.29853	0.98286	0.9397	0.70697	0.71584	0.7111	0.66704	0.8868	0.29695
0.46097	3.0939	2.0355	1.1449	0	1.2865	2.0465	3.2706	2.6054	2.4073	1.8863	2.1798	2.9469	1.4589	1.2154	2.4486	2.4811	4.0812	1.6015	0.75394	0.53017	0.41608	1.0601	1.7953	1.321	0.72537	0.64988	0.16343	0.24499	0.025688	0.93549	0.10814	0	0	0.81489	0.15504	0.37252	0.0074474	0	0	0.7974	0.42279	0.95588	1.3761	0.58163	0.56313	1.2049	1.0829	0.80372	0.20593
0.83443	2.3882	1.5673	0.41196	0	0.74869	2.0911	3.0612	2.8039	2.4233	1.2664	1.2346	1.9627	1.5907	2.2422	2.3695	1.8562	2.2039	1.3987	1.2327	1.5448	1.2035	1.6476	2.1255	1.5309	0.50493	0.55477	0.93961	0.68241	0.016742	1.2172	0.74243	0	0	0.10281	0.85661	0.60788	0.012153	0	0	0.079537	0.011161	0.47666	0.79939	0.13898	0.10806	0.58227	0.46661	0.13715	0
0.35202	0.65841	1.1122	1.3703	0.43794	0.33369	1.866	3.4909	0.93397	0.85942	1.4521	1.5433	1.1357	1.3072	1.9066	2.003	2.0498	0.9397	1.1848	0.94551	1.9744	1.0861	1.8221	1.0565	1.6686	1.4561	1.7119	3.1549	2.5697	0.31358	0.22788	1.1861	0.37065	0	0	0	0	0	0	0	0	0	0	0	0	0	0	0	0	0
0.99238	1.5726	2.4581	1.0231	0.45386	0.46888	2.4529	3.2518	1.6918	2.6407	2.3217	2.3893	1.6945	2.7329	1.7762	1.6808	2.1028	2.0104	1.6029	2.5338	2.9097	2.8305	2.8696	2.229	1.1585	2.329	2.2245	1.9413	2.851	1.7952	2.0827	0.55634	0.16912	0	0	0	0.017342	0.21822	0	0	0	0	0	0	0	0	0	0	0	0
1.1519	0.96138	1.52	0.22628	0	0.44404	1.9359	1.4469	3.2021	3.7851	5.9731	1.4758	1.3558	2.6577	1.9985	1.5469	2.0489	2.0043	1.6048	3.0812	2.7252	1.3129	2.2606	1.7671	1.8849	2.5706	2.2933	2.5434	2.4795	1.2724	0.24376	0	0	0	0	0	0.42153	1.7668	0	0	0	0.64718	1.346	0.97242	0.60337	0.22064	0.60585	0.64737	0.27283	0
0.57182	0.57743	0.45573	0.050529	0	1.7152	1.8958	1.7177	1.7205	0.98847	2.0776	2.9432	2.9796	2.5358	1.7448	0.74494	2.0402	1.5659	0.67076	1.0935	2.6515	1.4305	2.2189	0.76914	0.34388	0.77822	0.44636	0.25647	0.0074614	0	0	0.013134	0.65515	0.67439	0.4164	0.12271	0.36527	1.1758	0	0	0	1.0887	1.3033	1.1409	1.1362	1.085	0.92151	0.20292	0.34433	0.70785
0	0	0	0	0	0.61113	1.3302	1.3627	0.20673	1.4034	1.078	2.4326	1.3003	1.5323	0.34661	2.1357	1.5298	1.4444	0.16973	0.44621	0.61706	0.087011	0.12544	0	0	0	0	0.004073	0.093589	0.7374	0.42459	0.021936	1.3386	1.3672	1.6647	1.2236	1.3803	1.0619	0	0	0	1.1491	1.1455	1.8974	0.58806	0.12358	0.026386	0.84588	0.72243	0.90938
0	0	0	0	0	0	0	0	0	0.20468	0.13463	0.15976	0.28302	0.31257	0.1652	0.33511	0.14047	0.055683	0	0	0	0	0	0	0	0	0	1.0508	1.6359	1.7793	0.39949	0	0.75513	2.016	1.3002	1.1813	0.99667	0.65131	0	0	0	1.3052	0.59402	0.76467	0.6274	0	0	0.32482	1.278	1.3275
0	0	0	0	0	0	0	0	0	0	0	0	0	0	0	0	0	0	0	0	0	0	0.25648	0.63937	0.20787	0.29264	0.49538	0.84811	0.62962	0.48671	0.24594	0.51456	0.68034	1.8637	0.9068	1.1837	1.0964	1.6088	0.16266	0.89469	0.071007	0.031875	0.25009	0.27523	0.68875	0.66332	0.73421	0.41791	0.85215	1.1926
0	0	0	0	0.0072424	0.023733	0.019262	0.5698	0.26463	0.43663	1.1463	0.35166	0.22605	0.29995	0.53402	0	0.72631	0.64383	0.76883	1.5283	1.2624	0.76419	1.4474	1.2757	1.7282	1.7405	1.3228	1.576	1.7899	1.9619	1.4188	0.86856	1.5374	2.665	0.73593	1.314	0.6442	1.9095	0.32091	2.781	0.483	0.091266	0.65489	0.87034	0.25747	0.8745	1.1501	0.54712	1.8814	1.3364
0	0.045792	0.12461	0.59761	1.1653	1.4668	0.91404	0.48403	0.3207	1.2311	1.2827	0.59992	0.31465	0.49788	0.72392	0.57514	1.165	1.3442	0.45615	1.2543	2.2235	0.83799	1.0432	1.8446	1.3867	1.6284	1.7757	0.87832	0.67183	1.2626	1.7492	1.1161	1.0818	1.3309	1.0113	1.2817	0.75964	0.48041	0.0077775	2.9482	0.8055	0.38975	0.66578	0.37254	0.78684	0.10803	1.0993	0.37959	0.30418	1.6768
0	0.22293	0.99933	2.4306	1.7183	0.7026	0.7084	0.53633	0.21741	0.73147	0.87362	1.3665	0.6625	0.34375	2.009	0.62689	2.043	0.93022	0.82996	0.025798	0.72207	0.061427	0.22987	1.5554	0.89791	1.4053	1.6384	2.2723	0.93556	1.9792	0.7578	0.42033	0.34544	1.5803	1.3745	0.56196	0.19375	1.4365	0.094013	1.8824	1.5003	0.34804	1.4177	0.53639	0.83715	0.52307	1.9485	1.9038	1.4384	1.5181
0.4009	1.5052	0.79903	1.6741	2.3416	0.93606	1.6501	0.90299	0.72566	0.082098	0.72798	1.4438	1.2236	1.3194	1.5812	0.702	1.0453	0.75478	0.64451	0.21214	1.404	0.49494	0.31183	1.2042	0.72032	1.2418	0.9595	0.81705	0.824	0.74809	0.87462	1.0731	1.0959	0.90714	2.198	1.3219	0.5298	0.76145	0	1.3725	2.037	1.1501	1.2965	1.276	0.31156	0.50834	1.0856	0.53595	3.3564	1.6216
1.0767	3.6208	2.9378	1.8037	2.448	1.9376	0.98611	1.1451	0.37356	0.056992	0.79082	0.86402	1.4781	0.74646	0.97348	0.31366	0.2536	0	0.68358	1.4505	1.0099	2.1144	1.2338	2.1702	1.2916	1.4864	1.1188	1.4719	1.9696	0.84955	0.89804	1.8009	1.8236	0.51931	1.3846	1.0932	1.0199	0.45514	0	1.0161	0.91901	2.0644	0.14261	1.8956	1.6674	1.7718	3.148	0.96604	3.4985	3.8151
1.0653	1.7943	2.4217	1.7054	1.9986	0.98325	0.44026	0.66139	0.91419	0.15974	0.62341	0.62182	0.47475	1.1633	1.2319	0.12201	0.41823	0.11723	0.65467	1.4806	0.10653	0.54875	2.3544	1.7476	0.2261	0.10903	0.59082	1.9024	1.1317	1.2582	1.8126	1.609	1.2375	0.5224	0.55821	1.1845	1.039	1.9278	0	0.54366	0.98674	1.0967	1.773	2.4279	2.7809	2.1199	2.2754	2.3126	3.9035	2.8001
1.1506	2.4347	2.3536	0.74435	1.0428	0.15073	0.71541	2.2014	1.0322	0.14102	0.5336	0.48929	0	0.53485	1.1903	1.3172	0.66969	1.0078	1.0497	0.95632	1.8066	1.371	1.4881	2.5703	0.013194	0.6469	1.1026	1.8849	0.59608	2.2115	2.0781	1.0693	0.27115	0.96239	1.9337	1.9318	0.98605	0.49237	0	1.2341	1.5012	1.1546	2.4078	1.9831	1.9034	1.3353	2.4772	0.78884	3.6326	3.7566
1.0932	1.7364	2.0091	0.98384	1.1501	2.4865	2.6683	2.9904	0.21722	0.26332	2.3752	1.0167	0.13895	0.010938	0.73246	0.94825	2.3876	1.4007	1.561	1.6138	1.4211	1.8194	0.60895	2.7552	0.20433	0.51036	0.452	0.92697	1.4103	2.0186	2.3872	0.91879	0.98873	0.34418	1.8523	0.50303	1.4659	0.2706	0	1.3226	3.8028	3.1121	2.1733	2.5497	2.1666	2.5059	3.4832	2.2041	2.7788	2.9984
1.4367	1.4132	2.0338	2.9061	1.4676	1.9908	2.117	1.9236	1.2449	0.52598	0.72207	0.60305	0.20294	0.0082624	0.82337	1.4584	2.7982	1.3749	1.6333	1.5583	1.2988	1.4435	1.0555	2.1164	1.6062	2.0014	1.9252	1.7064	2.0307	1.999	1.7194	1.5281	2.1459	1.7845	2.0891	0.33078	1.0656	2.1155	0	1.3247	1.9454	1.0117	1.6143	2.9738	1.8674	2.5678	2.5153	1.7528	3.5546	2.9441
0.56907	1.1422	1.9591	2.3161	0.70044	1.0152	1.2043	3.2227	1.3131	0.45486	0.75405	0.10298	0	0.23163	1.2503	1.028	1.2362	0.61903	2.4826	1.9036	0.92042	1.993	1.9223	2.1345	1.2971	0.93971	1.148	1.1702	2.8749	1.2654	1.1198	1.2483	1.1853	0.72875	0.56625	0.70949	1.2695	1.5521	0	1.7243	1.6197	2.3431	3.0192	2.5191	2.6088	2.0908	0.71068	2.931	2.4744	3.5187
0	0	0.0066111	0.29555	2.1524	0.73487	0.37041	1.5923	2.3968	1.2253	0.84659	0.4785	0.3465	1.1367	1.1963	1.1906	1.5229	0.55736	1.6886	1.7644	1.1162	1.8076	1.8083	1.3431	0.92659	0.89001	0.27792	0.64081	0.80459	0.12666	0.75337	0.90752	2.0539	0.75063	0.67523	0.87923	0.84959	1.1862	0	1.4045	1.7868	2.8374	2.6098	2.7046	3.1515	1.6048	1.3319	2.854	2.9817	2.6206
0	0	0	0.4374	1.6574	1.5259	1.3344	0.64743	1.1631	1.4381	1.6894	0.8974	0.53796	0.73116	0.65364	0.15254	1.7261	0.71365	0.47964	1.3916	0.86862	1.8498	1.5135	2.0356	1.9016	0.76603	0	0.45146	0.18894	0	0	0.096056	1.4291	0.84552	1.2528	1.6238	0.98407	0	0	0	0.065806	0.24048	0.19755	0.20193	0.15081	0.36276	2.2011	3.5166	3.5162	3.5044
0.48403	0.18944	0	1.3757	1.7559	2.5898	1.0411	1.2248	2.1427	1.1312	0.94237	2.748	2.8229	1.7165	0.69006	0	0.67169	1.7162	1.4869	1.3508	1.5594	1.5169	1.64	2.8725	0.94335	0.69408	1.4389	1.2086	0.10609	0	0	0.02622	0.57321	0.95496	1.8049	0.75403	0.55968	0	0	0	0	0	0	0	0	0	0.54807	1.3854	0.88978	1.321
1.0963	0.73017	0.12668	0.60785	1.7041	2.2767	1.6136	1.1494	1.072	0.27171	0.38736	1.8677	0.85434	1.8543	1.5208	0.74675	1.2783	1.0691	0.98173	0.67237	0.89922	0.73273	1.8533	1.9924	1.7806	3.0901	1.9826	1.2851	0.72533	0.87285	0.86609	0.53787	0.96727	2.2165	1.4424	0.59382	0.016053	0	0	0	0	0	0	0	0	0.36419	0.63537	0	0	0.62053
0.54166	0.97704	0.11834	0.6603	0.82932	2.4615	2.4244	0.43745	0	0	1.011	0.78964	0.16051	0.48506	2.3534	1.0698	0.57267	2.0162	1.1689	0.28317	1.2318	0.86753	2.1197	1.7989	1.3713	2.5942	1.9408	1.4652	2.0678	2.9305	2.9099	1.8641	2.4304	2.0849	2.0272	0.19011	0	0	0	0	0	0	0	0	0	0.00016111	0.00028108	0	0	0
0.8891	0.48644	1.0512	0.41833	0.19449	0.18304	0.52227	0.73653	0	0.60983	1.7214	1.7331	0.62762	0.39048	0.24903	1.1167	1.2422	0.91983	0.72206	2.0096	1.9398	0.38302	1.1569	1.2616	0.15079	0.38589	0.43758	0.22833	1.1887	2.1606	1.3133	0.9784	2.1196	1.4917	1.8191	1.0001	0.068101	0	0	0	0	0	0	0	0	0	0.26358	1.3805	0.2608	0.76561
0.14201	1.037	1.3052	1.9839	1.304	0.35764	0.77041	0.76788	0.73734	1.1656	2.2242	1.9626	1.261	0.46205	0	1.457	1.1098	1.1363	1.4666	2.0326	0.70638	1.2709	1.1499	2.8272	0.81391	1.0494	0.26522	0.62019	1.5582	1.2216	0.9375	0.75587	1.9452	0.36043	1.7158	1.1994	0.1646	0	0	0	0	0	0	0	0	0.018373	1.1543	3.0107	1.7494	1.2528
1.8659	0.2881	0.72914	1.6454	1.0286	0.3304	0.45928	0.049692	0.42189	0.57359	0.40085	0.41148	0.16867	0.48023	0.25545	0.43138	0.45189	0.90454	0.49056	1.5099	1.3615	0.45626	0.0086036	1.868	0.90059	1.2361	0.97208	1.153	0.21651	0.0064003	1.3188	1.7248	2.1459	1.0387	0.33628	2.3449	0.20037	0	0	0	0	0	0	0	0	0.3812	4.3721	5.351	3.6449	3.2339
1.7101	1.7682	1.2201	1.5549	1.3582	0.12254	0.79032	1.8517	1.5657	1.4888	1.0947	0.53205	0.92723	1.3361	0.47365	0.63491	2.0735	0.94765	1.1084	1.1305	0.66173	1.0474	0.81237	0.88752	1.7662	2.4436	1.4574	1.5304	1.038	0.5545	2.1312	1.6321	1.4869	1.4298	0.70306	1.1069	0.026312	0	0	0	0	0	0	0	0	0.57614	4.4458	4.4033	2.8402	3.321
0.48588	0.83419	0.42926	1.0292	1.3777	0.63021	1.0947	2.0351	1.7108	0.70833	0.63613	1.647	2.2041	0.52435	0	0.038874	0.64582	1.135	2.3997	1.0976	1.5918	0.36017	0.31459	2.0806	0.94299	0.46527	0.52614	0.66398	1.6246	0.43841	0.7258	0.77108	1.2012	1.8934	1.2976	0.49427	0	0	0	0	0	0	0	0	0	0.44826	4.0871	3.9625	2.9624	2.939
0	0	0	0.24447	1.0052	1.3009	0.18301	0.30332	0.59857	0.17163	0.053957	0.87155	1.238	0.96626	0.6178	0.32	0.53763	0.80566	1.9283	1.1439	1.9714	0.53953	0.87925	2.4452	0.054164	1.0506	1.5479	1.7874	3.0523	1.5387	0.36664	0.54518	0.62421	1.423	0.3168	0	0	0	0	0	0	0	0	0	0	0.084162	0.79098	1.8233	2.5654	1.1789
0.060669	0.69969	0	0	0.080386	1.2223	0.35954	0	0.39144	0.93074	0.53613	0.75606	2.0173	2.1157	1.1812	0.9709	1.2237	1.0544	1.3083	0.9636	1.7745	1.309	2.075	1.7751	0.047208	1.1979	1.7305	1.7053	0.94979	1.2893	0.8929	1.0244	0.53497	0.13278	0.50315	0.68356	0	0	0	0	0	0	0	0	0	0	0.32358	1.1717	1.9789	1.3073
0.17571	1.0525	1.0399	0.087204	0.71239	0.78082	0.41696	0	0	0.82378	0.73061	1.1441	1.6048	0.5805	1.0204	1.2455	0.95755	0	1.248	1.8631	2.1387	2.5464	2.425	1.4041	0.081455	1.2185	0.58418	1.4325	1.4569	0.99676	1.6611	1.1021	0.55561	1.5694	1.5332	1.1084	0	0	0	0	0	0	0	0	0	0	0.109	1.9539	2.3587	1.4623
0.49831	0.36189	0.02358	0.00056634	0	0.40858	0.18616	0.3133	0.49613	0.89808	1.4861	1.6903	1.4193	0	0	0	0	0.80409	1.4536	1.9518	1.8372	1.2076	1.7311	2.0785	0.69867	1.089	0.40619	0.56419	1.3512	0.58362	2.4674	1.7643	0.44551	0.3268	0.75926	1.1009	0	0	0	0	0	0	0	0	0	0	0	0.74651	0.60345	0.74015
0.0072704	0.19508	0.036627	0.18639	0.088801	0.16838	0.16144	0.073765	0.11681	0.88522	2.4266	3.1253	2.9681	0	0	0	0	0.032198	0.1292	0.22654	0.16195	0.061943	0.13379	0.20999	0.0022045	0.031583	1.2306	2.069	0.77887	0.58709	1.0944	0.90402	0.94253	1.488	0.99042	0.19386	0	0	0	0	0	0	0	0	0	0	0	0	0	0
0.086567	0.93543	0.20234	1.1307	1.126	0.4561	0.49654	0.50785	0.0021349	1.182	1.4633	3.4685	2.4127	0	0	0	0	0	0	0	0	0	0	0	0	0.22745	1.9983	2.0122	0.60487	1.038	0.57179	0.49581	1.4293	1.2797	1.1886	0.10589	0	0	0	0	0	0	0	0	0	0	0	0	0	0
0.20861	0.58549	0.15988	0.67212	0.52288	0.76029	0.14743	1.1615	0.012575	0.36041	0.65609	2.1284	0.78534	0.028472	0.18509	0.038383	0	0	0	0	0	0	0	0	0	0.0891	1.6781	1.9528	1.6422	2.3012	1.8863	0.5202	0.13679	0	0.45147	0.18702	0	0	0	0	0	0	0	0	0	0	0	0	0	0
0.44692	0.53463	0	0	0	0	0	0.31505	0.49286	0.72761	0.58112	1.5719	0.15731	0.44575	1.285	0.22955	0	0	0	0	0	0	0	0	0	0.52437	3.1228	3.3726	4.8798	4.6037	3.9549	0.2568	0	0	0	0	0	0	0	0	0	0	0	0	0	0	0	0	0	0
0.43951	0.52799	0.00044574	0	0.046328	0.12068	0	0.63471	0.79765	0.21092	0.14616	0.64342	0.34843	0.75074	0.15175	0	0	0	0	0	0	0	0	0	0	0.6857	4.3215	4.5021	4.597	4.896	3.7076	0.061871	0	0	0	0	0	0	0	0	0	0	0	0	0	0.019263	0.15876	0.083268	0.12301	0.97927
0.014794	0.19341	1.2759	0	0.23107	0.60192	0	0	0.33229	0.17004	0.47891	0.62536	0.236	0.43055	0.58427	0	0.6031	1.3772	1.1745	1.4214	0.80526	0.18219	0	0	0	0.099014	0.98847	2.0558	2.39	2.4261	1.3922	0	0	0	0	0	0	0	0	0	0	0	0	0	0	0.14681	1.9482	2.7218	2.2775	1.2025
0	0.21714	1.8456	0.55848	0	0	0.21417	0.46152	0	0.52567	0.57628	0.35871	1.2082	0.82897	2.9273	1.4166	2.5423	2.5911	1.9873	2.9262	1.521	0.44255	0	0	0	0	0	0	0	0	0	0	0	0	0	0	0	0	0	0	0	0	0	0	0	0.1921	1.4868	1.3317	1.4114	1.8343
0.41648	0.67126	0.71097	0.21436	0.36859	0.32364	0.2968	0.22152	0	0.597	1.23	0.17452	0.85876	1.0406	2.3611	1.0482	1.2431	2.3391	2.9087	2.2211	1.1811	0.31452	0	0	0	0	0	0	0	0	0	0	0	0	0	0	0	0	0	0	0	0	0	0	0	0.080891	1.265	1.5566	1.6434	1.3082
0.13806	0.1736	0	0.19816	0.83581	0.64973	0.34272	0	0	0.32645	0.44391	0.20502	1.8918	3.1147	3.5816	1.1652	1.2576	1.9507	1.9952	1.6131	1.6495	0.35203	0	0	0	0	0	0	0	0	0	0	0	0	0	0	0	0	0	0	0	0	0	0	0	0	0.30798	1.836	1.5874	1.111
0.30543	0.38391	0	0	0	0.094202	0.13648	0	0	0.63182	1.0517	0.83916	2.6542	2.568	2.6321	0.91498	2.6717	1.7053	3.5578	2.4459	1.6746	0.64247	0	0	0	0	0	0	0	0	0	0	0	0	0	0	0	0	0	0	0	0	0	0	0	0	0.077509	0.72663	0.37235	11.062
0	0	0	0	0	0.31416	0.45516	0.022153	0.24718	0.39259	0.91766	0.31123	2.115	3.0756	2.498	1.5963	1.1337	2.047	3.6299	2.879	1.7284	0.41141	0	0	0	0	0	0	0	0	0	0.30398	0.28165	0.29055	0.26526	0	0.4953	0.15209	0.42939	0	0	0	0	0	0	0	0	0	0	11.176
0	0.15837	0.6872	0.093323	0.77839	0	0	0.76305	0.74461	0.32781	0.71364	1.4671	2.3925	2.0692	1.291	2.1814	0.87802	2.6569	3.571	2.8485	3.238	0.62096	0	0	0	0	0	0	0	0	0.23587	0.31282	0.19954	0.37953	0.31266	0	0.87953	0.31867	0.45426	0	0	0	0	0	0	0.024947	0.55915	0	0	0
0	0.095627	0.99449	0.62267	0.17088	0	0	0.20176	0.02125	0.24161	0.4594	0.58727	2.0245	1.7014	1.1515	1.7052	0.95755	1.3456	2.1782	2.2965	2.3173	0.30671	0	0	0	0	0	0	0.59043	0.3259	0.57699	0.23187	0.2105	1.5229	0.82228	0.15846	0.33866	0.12254	0	0	0	0	0	0	0	0.017763	0.39814	0	0	0
0	0.040344	0.35871	0	0	0	0	0	0	0	0.79895	2.0023	2.0261	0.91919	2.0994	2.2612	0.47129	2.1668	2.9018	1.9248	1.7472	0.27687	0	0	0	0	0	0	0.51697	0.4112	1.191	0.70787	0.8792	1.549	0.75177	1.085	0.69994	0.2168	0	0	0	0	0	0	0	0	0	0	0	0
0	0.16972	0.65047	0.018767	0.23975	1.2351	1.1149	1.8281	1.8027	1.2528	1.086	1.0528	2.0976	1.9574	2.5461	1.9488	1.1344	1.6761	2.2677	2.197	1.1649	0.23454	0.81104	0.40589	0.076474	0.27011	0.90184	0.76409	0.39803	0.32741	1.0556	1.268	1.1359	0.45754	0.22546	0.52648	0.67304	0.22117	0.76653	0.038959	0	0	0	0	0	0	0	0	0	0
0	0.26895	1.6196	0.27249	0.31918	1.2217	1.7367	2.5933	3.374	1.8272	1.9599	3.0981	3.2934	3.0036	2.7149	1.5768	2.3251	1.5785	1.4623	1.7422	0.23921	1.906	4.2129	3.1181	0.30491	0.22006	0.70362	0.27452	0.51898	0	0.39083	1.1041	1.9247	1.1716	0.24184	0.78811	1.2295	0.081989	1.4741	0.062472	0	0	0	0	0	0	0	0	0	0
0.023228	0.74718	0	0	0.012521	0.033063	0	0	1.434	0.40391	2.491	2.9009	2.9316	3.2057	1.5	2.3694	2.7585	1.9843	0.54435	0	1.1752	2.9993	3.7798	4.7052	0.38619	0.16102	0.57156	0.79394	0.75671	0	0.71811	0.86226	1.9401	0.85843	0.4181	0.91796	0.26544	0	0.62444	0.033509	0	0	0	0	0	2.3687e-05	0.59215	0	0	0.010458
0.0069224	0.22267	0	0	0	0	0	0.27639	1.6518	1.5985	2.8089	2.851	3.1414	1.7897	2.4283	2.1347	1.267	0.11667	0.15693	0	0.88049	0.83332	1.0629	1.1894	0.055279	0.079394	0.28825	0.42511	0.27079	0	0.32431	0.44089	1.3347	1.015	0.47793	0.36175	0.14823	0.72754	1.251	0.023875	0	0	0	0	0	1.6313e-05	0.40781	0	0	0.38014
0	0	0	0.034567	0.29294	0.76498	0	0.065448	0.69742	1.2839	2.345	2.5638	1.2459	2.4061	2.5112	2.4244	0.89961	0.18153	0.39122	0.0016734	0.079108	0.016444	0	0	0	0	0	0.24024	0.67432	0.69817	1.1878	0.64267	1.1259	0.31669	0.040677	0	0.21794	1.0054	0.16948	0.0032554	0	0	0	0	0	0	0	0	0	0
0	0	0	0.85426	0.36572	0.68753	0.0050909	0.0111	0.63585	0.94388	1.6851	1.7576	2.4643	2.4436	2.6734	0.94571	0.0026354	0.13541	0.8516	0.69018	1.89	0.33919	0	0	0	0	0	0.06387	0.54128	1.9759	1.8263	0.70191	1.4986	0.28493	1.0614	0.62925	0.13097	0.42525	0.82334	0.023404	0	0	0	0	0	0	0	0	0	0.14684
0.011407	0.027216	0	0	0	0.59737	2.0054	2.9751	2.6492	0.6812	0.63055	1.8902	2.6394	2.3036	0.54896	0.32921	0.26139	0.90163	2.3278	2.9936	1.9556	0.19137	0	0	0	0	0	0.38936	0.91304	0.22318	1.0142	0.59741	1.739	0.86029	1.688	1.1889	0.7979	1.3663	0.3491	0.0042359	0	0	0	0	0	0	0	0	0	0.52358
0.28394	0.67743	0	0.35715	0.16498	1.3341	2.142	2.8627	2.7949	1.9117	1.8887	1.594	1.2	0.25568	1.7115	1.3204	0.36405	1.1935	1.7037	1.6309	1.3891	0.30008	0	0	0	0	0	0.37865	1.1279	0.72457	0.37074	0.28707	1.3723	1.232	2.4726	1.8611	1.6814	2.1847	1.2929	0.059557	0	0	0	0	0	0	0	0	0.25855	0.73659
0.21158	0.059256	0	0.52318	0.21339	1.3389	1.786	3.1034	2.5795	1.4836	1.7782	0.33934	0.30045	2.2482	2.0873	1.4528	1.4379	1.6523	1.621	2.0749	0.72261	0	0	0	0.12013	0.054231	0	0.11627	0.39298	0.58013	1.245	1.0216	0.4907	1.8228	2.4311	2.742	2.8022	1.8477	0.39619	0.028773	0	0	0	0	0	0	0	0	0.13687	0.32889
0.74016	0.77494	0	0	0.30901	1.3946	1.1345	1.681	0.99147	1.0698	1.7257	0.63594	0.67955	1.9644	3.0201	2.5668	1.875	1.2545	1.6739	2.1769	1.1821	0	0	0	0.56885	0.25679	0	0	0	0	0.032456	0.0044154	0.0015495	0.17652	0.23795	0.24225	0.25063	0.12431	0	0	0	0	0	0	0	0	0	0	0.22229	0.46495
0.046447	0.16762	0.33702	0.22205	0.33119	1.9099	1.1252	2.1405	1.6269	1.5593	2.546	1.0176	1.37	1.7919	1.8686	2.3611	2.1267	0.31582	1.7287	2.5016	1.5131	0	0	0	0	0	0	0	0	0	0	0	0	0	0	0	0	0	0	0	0	0	0	0	0	0	0	0	0	0.033065
0	0	0.32169	0.50903	0.20773	0.81849	1.9095	1.568	1.2316	1.4186	2.7663	0.66666	0.81884	1.8903	1.5138	1.7015	1.575	0.50048	1.7453	2.2037	1.5866	0	0	0	0	0	0	0	0	0	0	0	0	0	0	0	0	0	0	0	0	0	0	0	0	0	0.30286	0.31035	0.71595	0.64874
0.21148	0.071095	0.58063	3.1103	2.2379	2.0338	1.6964	0.65215	1.0978	1.377	2.2432	0.50402	1.4703	2.3709	2.0951	3.1075	2.376	2.1033	2.5928	2.8416	1.2416	0	0	0	0	0	0	0	0	0	0	0	0	0	0	0	0	0	0	0	0	0	0	0	0	0	1.0359	1.0368	1.0642	0.4369
0.68158	0.41197	0.89496	2.066	2.3726	2.0458	1.7986	2.9879	1.8639	1.5262	1.2984	0.25537	2.1331	3.2745	2.956	3.371	1.6741	2.0646	1.7493	2.9824	1.5692	0	0	0	0	0	0	0	0	0	0	0	0	0	0	0	0	0	0	0	0	0	0	0	0	0	1.3813	1.3753	0.49945	0
0.23994	0.55762	1.856	1.9449	3.4598	1.3271	1.7159	2.2585	2.3334	1.9709	2.0157	0.68427	1.8141	3.4646	3.5221	3.9267	1.8482	2.2049	2.7015	2.1072	1.2576	0	0	0	0	0	0	0	0	0	0	0	0	0	0	0	0	0	0	0	0	0	0	0	0	0	1.0373	0.79785	0.21652	0.79053
0.073777	0.65586	1.7555	2.3047	1.8186	1.3079	2.5072	2.5594	2.2731	1.7895	1.5052	0.48949	1.1238	2.9468	3.1667	1.5153	2.4585	1.609	3.7696	3.1263	1.1945	0	0	0	0	0.70996	0.24174	0	0	0	0	0	0	0	0	0	0	0	0	0	0	0	0	0	0	0	0.088592	0.38637	0.41048	0.14662
0.54353	1.1475	1.7652	1.8161	2.6706	1.4469	2.1	2.9322	2.6227	1.5069	1.9905	0.79011	1.9595	2.1417	2.8436	2.5781	2.3417	1.4869	2.4615	2.844	0.70695	0	0	0	0	0.036034	0.01227	0	0	0	0	0	0	0	0	0	0	0	0	0	0	0	0	0	0	0	0.46641	0.21891	0.14056	0
0.75891	1.0428	0.15446	0.94552	1.9299	2.7236	2.4129	2.2494	1.7863	1.6866	1.4534	0.54424	1.1907	1.3224	2.2868	2.4041	2.4253	2.3551	3.0297	2.6812	0.64585	0	0	0	0	0	0	0	0	0	0	0	0	0	0	0	0	0	0	0	0	0	0	0	0	0	0.35071	0.45542	0.50553	0
0.13587	0.40408	0.20506	1.3132	0.014437	2.3749	1.643	3.7931	3.2746	2.322	2.5926	0.9323	1.199	1.5988	3.0884	2.1694	1.8429	2.5634	2.2344	2.2671	0.71916	0	0	0	0	0	0	0	0	0	0	0	0	0	0	0	0	0	0	0	0	0	0	0	0	0	0	1.1308	1.5503	0.11552
0.36711	1.0929	0.090985	0.46285	0.17135	1.4895	2.8949	1.9236	2.7161	1.3394	1.8732	0.83457	2.2228	1.0578	0.44014	0.42515	0.83414	2.8841	1.8056	1.9757	0.22709	0	0	0	0	0	0	0	0	0	0	0	0	0	0	0	0	0	0	0	0	0	0	0	0	0	0.2765	0.81229	0.86853	1.5566
0.16119	0.48237	1.0215	0.71479	0.31072	1.3409	0.6025	0.97346	1.3128	1.2377	2.1958	0.84977	0.4149	0.17297	0	0	0.60055	2.4354	1.5013	1.6777	0.86496	0	0	0	0	0	0	0	0	0	0	0	0	0	0	0	0	0	0	0	0	0	0	0	0	0	0.91948	1.6239	0.62988	0.25727
0.33554	1.0065	1.009	0.064382	0.68413	2.0512	0.14459	1.124	0.78118	1.6387	2.4531	0.921	0.58922	0.37948	0.096669	0.1505	0.27934	1.4579	3.8306	2.6812	1.8346	0	0	0	0	0	0	0	0	0	0	0	0	0	0	0	0	0	0	0	0	0	0	0	0	0	0	0.30063	0.10861	1.165
0.25332	0.7611	0	0	0.74122	2.4343	0.32102	0.077697	0.17794	0.71507	2.1691	0.82617	2.3086	2.4533	1.7771	1.7704	1.3489	1.1266	2.7929	3.1876	1.078	0	0	0	0	0	0	0.82729	0.067949	0	0	0	0	0	0	0	0	0	0	0	0	0	0	0	0	0	0	0	0.54798	1.4565
0	0	0	0	0.4756	1.0293	0.040104	0	0.27451	0.082805	0.73914	0.2037	1.1488	2.4485	2.9357	2.7027	1.7895	2.0169	2.3608	2.7618	2.4681	1.7272	0.29745	0	0	0	0	0.10112	1.246	1.3201	1.3893	0.51824	0.64289	1.2583	1.2695	0.87751	1.1629	1.4361	0.15617	0	0	0	0	0.4426	0.2851	0.61919	0.24111	0.43562	0.37693	0
0	0	0	0	0.11589	0.56853	0.15622	0	0.98286	0.41663	0.25271	0	2.2134	4.7454	4.9608	4.7989	3.7581	2.4487	4.1186	5.1248	5.0819	4.7853	0.83318	0	0	0	0.36123	0.74112	3.2726	2.5609	2.5262	1.5013	2.4655	3.0077	2.1197	2.4994	1.1927	2.7523	2.0024	0	0	0	0.12701	1.1518	0.16619	0.85666	0.615	1.3411	0.76153	0
0	0	0	0	0	0.34198	0.14285	0	0.20758	0.8152	0.82848	0	1.5862	3.7198	3.8252	4.2448	4.1384	3.4557	4.7358	3.5645	3.6957	3.7802	0.93788	0	0	0.1617	2.2709	3.0836	4.1558	2.6391	2.3345	1.3008	2.1758	1.6615	3.4016	3.0273	1.8358	2.8601	3.2818	0.72211	0	0.065412	1.1397	0.21886	0	0.78589	0.67746	1.3405	0	0.19831
0	0	0	0	0	1.4167	1.278	0.87979	0.50198	0.12288	0.16043	0	2.6085	4.9852	4.1343	5.2305	5.5103	3.7194	4.8227	4.0544	4.7289	5.2972	1.0954	0	0	1.9209	2.9108	3.7549	4.359	2.8229	3.0363	2.1087	2.4879	1.9464	3.3293	2.0287	3.2254	3.2491	3.6446	0.3234	0	0.24287	0.62379	0	0.85935	0.28733	0.33264	0.41763	0.71069	0.49068
0	0	0	0	0	0.22411	1.7856	2.8334	2.7181	0.86544	2.3568	0	2.6899	3.1636	3.6703	5.2827	4.5588	2.5331	3.5191	4.0309	3.5528	5.1716	1.0294	0	0	2.6369	3.1705	3.0205	3.7899	3.1116	2.5153	2.5364	3.9248	2.4296	2.9629	1.6567	4.3918	3.1908	1.5381	0.32906	0.23604	0.79564	0.83702	0.066385	0.047244	0.0048677	0.19148	0.058732	0.17132	0.022919
0	0	0	0	0	0	0.011712	0.85788	3.5302	2.3495	2.8774	0.2389	2.3808	4.8134	3.4214	3.7848	2.9743	1.6213	3.8289	3.4679	3.5712	3.5904	0.64117	0	0	2.2737	2.5004	2.6951	3.4091	2.6834	2.4833	2.1971	3.9198	3.1992	3.5148	2.4206	3.4513	3.96	1.977	0.25425	0.18458	0.52354	0.75762	1.1943	0	0	0.57379	0.79514	0.034962	0.00090693
0	0	0	0	0	0	0	0.059131	0.66601	0.60687	0.70749	0.082732	0.44565	0.94604	0.77338	0.78371	0.77655	0.49857	2.6382	3.3194	1.3677	1.9084	0.12198	0	0	1.0575	1.5467	1.8931	0.55816	0.37059	0.38939	2.264	3.3861	2.1752	2.2595	3.0178	3.5742	4.1425	4.009	0.098129	0.83368	0.79174	1.3973	1.2746	0	0	0	0.86256	1.0522	0.0096846
0	0	0	0	0	0	0	0	0	0	0	0	0	0	0	0	0	0.068765	0.74558	0.95313	0.81247	0.36665	0	0	0	0.53712	1.0388	1.1781	0.46366	0.45271	0.21561	1.9769	3.0997	2.6195	2.7872	2.9903	2.778	4.6787	4.9446	0.452	1.2782	0.60365	0.90061	0.69807	0.41634	0.75862	0.049325	0.16047	0.27065	0.0050984
0	0	0	0	0	0	0	0	0	0	0	0	0	0	0	0	0	0	0.33336	1.8591	0.022188	0	0	0	0	0	0	0	1.728	3.4678	1.4387	1.2751	2.5249	4.3205	3.1982	4.1805	3.4739	4.0424	4.2877	0.25044	0.37481	0.48149	0.62568	0.065678	1.4998	0.18033	0.14091	0.48783	0	0
0	0	0	0	0	0	0	0	0	0	0	0	0	0	0	0	0	0	0.0082237	0.47122	0.018662	0	0	0	0	0	0	1.1301	1.4759	2.8134	1.9624	1.8171	1.5701	1.224	1.7702	3.0962	1.8611	0.98165	1.9652	0.078242	0	0.13902	0.18094	0	0.80151	0.034459	0.080185	1.1272	0.10729	0.012378
0	0	0	0	0	0	0	0	0	0	0	0	0	0	0	0	0	0	0	0	0	0	0	0	0	0	0	0.17719	0.43775	0.79597	0.40469	0.17445	0	0.029058	0.28669	0.65993	0.39514	0.12587	0.49512	0.028208	0	0	0	0	0.97862	0.07064	0.44792	0.30809	0.33636	0.79521
0	0	0	0	0	0	0	0	0	0	0	0	0	0	0	0.018673	0.022798	0	0	0	0	0	0	0	0	0	0	0	0	0	0	0	0	0	0	0	0	0	0	0.13803	0.96047	0.66132	0.1568	0.26548	0.51307	0.42766	0.20158	0.10878	0	0.037094
0	0	0	0	0	0	0	0	0	0	0	0	0	0	0	0.4316	0.86853	1.4736	1.4274	1.5357	0.76917	1.6208	0.92204	0.073601	0	0	0	0	0	0	0	0	0	0	0	0	0	0	0	0.51144	2.9849	2.824	0.82896	1.5959	1.9198	1.2599	0.31535	0	0	0
0	0	0	0	0	0	0	0.077077	0.17773	0.055428	0	0	0	0	0	0	0.83888	4.1466	3.7566	3.0181	1.1959	3.9475	1.9461	0.099294	0	0.076702	0.0465	0	0	0	0	0	0	0	0	0	0	0	0	0.21317	1.0707	1.6999	1.321	3.0156	2.9312	3.9666	1.2508	0	0	0.23974
0.064506	1.5401	1.6502	2.5982	2.6843	1.7924	1.1461	1.0211	1.7364	0.78058	0.64822	0.59213	0.23959	0.45763	0.57813	0.3569	1.3646	5.7755	5.8887	4.9905	2.4435	4.1999	4.5607	0.64239	0	0.54587	0.33093	0	0	0	0	0.1494	0.62028	0.55493	0.23172	0.35826	0.30071	0.48579	0.33843	0	0.0084415	0.16206	0.80979	1.177	1.1941	0.87635	0.013214	0.35474	0.45376	0.36523
0.50094	1.7986	1.9144	1.0028	0.045138	0.027496	0.01779	1.4774	3.0994	2.2111	4.2134	3.1883	2.623	3.6009	4.2895	4.3906	3.4944	4.5498	5.2426	4.9699	3.0134	4.5652	4.573	0.79047	0	0.46299	0.14873	0	0	0	0	1.0383	4.1895	3.6869	2.3934	2.1487	2.8273	3.4876	2.5696	1.0397	1.0489	0.44425	0.86849	0.84201	0	0.77849	0.13807	0.084022	0.10748	0
0.19675	1.3627	2.8878	1.1454	0.017017	0	0	1.8497	2.5747	1.5087	2.3682	3.1884	2.6088	2.0894	2.6354	3.0017	2.7939	4.4604	5.2339	4.078	2.36	3.4726	2.8025	0.23036	0	0.29388	0.22318	0.47111	0.53094	0.70505	0.32823	1.4926	4.7375	3.5975	4.1398	2.5914	3.9612	3.248	3.1204	2.2629	1.6989	0.95541	2.2113	1.2757	0.18723	1.1487	0.27738	0.03469	0.065232	0.055715
0.59507	2.3462	2.385	1.5482	0.20443	0.43457	0.3776	0.87847	2.2633	3.13	2.3121	3.3168	3.2311	1.6174	1.5377	2.9321	2.2636	3.3126	3.9203	2.8674	2.4424	2.3182	2.0548	0	0	0	1.4814	2.9176	2.3305	2.3853	3.1179	2.6357	3.5322	1.8126	3.7356	2.0843	3.1568	2.3204	1.6604	1.1331	1.5679	0.96741	1.7293	0.99623	0.83579	1.3621	1.2181	0.47968	0.80973	1.0906
1.5907	1.7214	1.8128	2.7891	2.4993	2.0035	0.91333	0.12835	1.7754	2.3768	2.0284	2.6543	2.7337	2.4965	2.5664	2.2378	2.1505	1.6161	2.2717	1.3593	0.96493	0	0	0	0	0	1.6915	1.2772	3.2826	2.0057	3.0433	2.8799	3.3099	2.0669	2.537	1.4251	1.9957	1.7488	0.15294	0	0	0	0	0	0	0	1.2544	1.532	0.23716	1.0345
1.3833	2.6683	2.563	2.9345	3.4095	2.4781	1.2179	0.5726	1.7116	2.2421	2.6944	3.2698	3.3112	2.7197	1.2942	1.9572	2.4253	2.4406	2.8031	2.1168	1.0546	0	0	0	0	0	0.95475	1.3854	2.8424	1.3989	3.0685	2.8473	3.1888	2.6309	1.8853	1.5474	1.3662	1.6445	0.12685	0	0	0	0	0	0	0	0.79658	0.8185	0.1938	1.2026
1.0832	2.8255	2.417	2.9503	2.5235	2.4781	1.3009	0.5526	1.6661	0.96915	1.2075	2.4914	3.4949	2.47	1.137	1.9088	0.55268	1.8103	2.7372	2.9892	0.90637	0	0	0	0	0	2.0339	1.2591	1.757	1.7743	2.8112	2.1529	2.5914	1.977	1.2277	1.3063	2.3477	3.0388	0.22148	0	0	0	0	0	0	0	0.98551	1.2618	0.23359	0
1.4485	2.5175	1.9868	2.5481	2.097	2.4714	1.3092	0.68001	2.0636	0.46202	1.4421	1.0908	3.1863	3.9591	2.9803	3.1167	2.6522	2.6439	3.1887	3.4385	0.83475	0.030009	0	0	0	0	1.0302	0.6223	0	0.67867	4.3032	2.7303	2.9182	2.8356	1.3658	1.4634	1.7675	2.5801	0.22144	0	0	0	0	0	0	0	1.5158	1.8046	0.27187	0
1.9683	3.7046	2.1415	2.5704	1.9593	1.8206	1.0545	1.1918	2.075	0.5297	1.0782	2.4613	2.91	3.162	1.5697	1.795	1.3144	1.5845	2.1144	2.3752	2.0877	0.29724	0	0	0	0	0	0	0	0.60776	3.1828	2.1296	2.986	2.1047	2.3919	1.3268	1.2818	2.2572	0.060673	0	0	0	0	0	0	0	1.462	1.1928	0	0.48473
1.9404	4.0583	3.4092	3.8599	4.0583	4.0528	1.6691	2.4872	4.0852	2.0317	2.0921	0.25862	1.2392	2.4449	1.8271	2.0761	1.7923	2.4158	1.9384	2.3821	2.6051	0.12764	0	0	0	0	0	0	0	0.40139	2.1894	0.20242	1.3741	2.1401	1.7266	0.3473	0.42566	0.19955	0.022137	0.55449	0.58027	0.881	0.92246	0.83465	0.78664	0.69024	0.81343	1.197	1.1296	0.64883
1.1222	1.9832	0.84749	0.71205	0.67818	0.62886	0.24701	0.48854	1.1752	0.89435	2.7944	2.566	3.1312	3.135	2.4185	0.31702	0.92818	1.5528	1.3869	2.6462	1.053	0	0	0	0	0	0	0	0	0.0049843	0.023971	0.08655	0.68472	3.7863	2.025	2.6927	2.8336	0.56326	1.0379	2.1613	3.1683	4.3039	4.1482	3.0847	3.6739	3.8255	2.9256	3.9162	4.0826	3.6552
1.1868	1.5762	0	0	0	0	0	0.40726	2.4488	2.6168	3.5609	2.8957	2.5403	2.489	1.2042	1.7309	1.9553	0.17388	1.3243	2.7674	2.0905	0.74076	0.84464	0.050989	0	0	0	0	0	0	0	0.4684	1.9132	2.8628	2.9158	1.5254	2.7156	3.0651	3.1459	3.0441	3.7761	4.2941	4.6382	3.395	3.9618	4.4831	3.4952	4.3393	4.0949	5.1394
0.73363	0.99039	0.00031545	0	0	0	0	0.90557	2.8975	2.6383	2.5975	2.2146	1.9841	0.63841	1.521	2.121	1.4463	1.0423	2.4002	3.0412	3.3711	1.3415	1.9565	0.22336	0	0	0	0.31514	1.5738	2.8602	3.3191	2.1736	3.5785	2.9553	1.4949	2.7758	3.3349	3.3311	3.0253	3.2395	2.9158	1.1008	0.89479	0.71843	2.0364	4.2634	4.046	3.1547	3.8391	3.0863
0.8504	1.1215	0.00047455	0	0	0	0	1.4948	3.3035	3.1892	3.0532	2.5003	2.6604	1.0155	2.5002	2.9897	1.259	2.3034	3.4302	3.9391	3.7166	3.0539	2.1746	0.23838	0	0	0	0.93257	3.815	4.838	5.555	3.7674	4.0845	1.9165	1.597	4.2762	3.647	3.2481	4.7796	3.6921	3.0358	0	0	0.016448	0.97324	3.835	4.0078	2.588	3.9889	3.8203
1.1296	0.69906	0	0	0	0	0	0.13848	1.3877	3.0355	3.0496	2.1254	2.5681	2.5045	1.9044	2.8513	1.968	2.2089	2.4732	2.262	3.2458	3.3929	1.6773	0.0098391	0	0	0	0.63808	3.0551	4.5952	5.3725	3.4215	4.6411	4.0962	3.2951	4.8325	4.9263	3.1922	4.6401	3.2271	2.226	0.1124	0.10618	0.8232	4.0693	5.413	3.5053	3.5764	3.3137	3.7169
0.21257	0.80066	0.0032502	0	0	0	0	0	0.4199	0.62025	1.1143	1.2171	0.73518	1.3211	1.2824	2.3918	1.9769	1.3267	1.0215	0.21711	1.1089	1.5053	0.30341	0	0	0	0	0.74901	3.365	4.4164	4.9164	2.3397	2.6527	4.1963	4.0351	4.2906	3.6134	3.698	4.9069	1.8177	3.9315	3.1322	3.1178	3.7116	4.7139	5.1404	4.3645	5.2221	3.8496	3.981
0.36189	1.0062	0.0049035	0	0	0	0	0	0	0	0.12443	0.5751	0.6131	1.0916	1.0145	1.5801	1.5891	2.4989	1.0846	0.41864	0.96153	1.5289	0.061979	0	0	0	0	0.79602	3.5239	3.5723	4.3203	2.1917	3.5179	3.8181	3.1171	3.055	2.4457	3.1488	4.6402	2.8789	4.2465	3.9677	4.0368	4.0744	4.2675	3.7329	4.0474	4.9709	4.4577	4.5236
0.65238	0.97527	0.13943	0	0	0	0	0.10139	0.14535	0.4387	0.39689	0.056209	0.93535	1.28	1.0531	1.8953	2.4458	2.6552	1.2414	1.209	1.5764	2.3964	0.13108	0	0	0	0	0.61098	2.2381	2.8456	4.2773	2.5866	3.5353	2.9947	2.583	2.9141	0.98025	2.7638	3.7397	3.6146	3.8334	4.314	4.2595	3.6786	3.4062	4.3437	3.8507	4.6521	3.4173	4.6087
0.76262	1.6732	3.8207	1.4002	1.523	1.5271	1.4861	2.442	3.1734	0.7693	0.69945	1.0559	1.5794	0.21522	0.13345	1.0444	1.3038	2.7043	2.7699	3.4398	1.6442	0.15628	0	0	0	0.48602	0.8017	1.4081	1.562	1.1885	2.509	3.6271	2.4935	1.2523	1.818	1.1337	1.305	1.0783	0.34484	3.3963	3.1003	3.9023	3.4143	3.8162	4.6969	5.0597	3.3047	3.9862	3.2204	3.8038
1.1852	2.3013	2.1849	1.2238	1.5892	1.4616	1.6322	1.3628	1.9009	0.84732	0.93916	0.46791	1.7416	0.28917	0.07638	1.2477	1.6356	2.9949	2.4862	2.2931	1.1129	0.60984	0.017734	0	0	0.26901	0.44327	0.27819	1.5572	2.4174	3.091	3.1534	2.2931	1.2435	1.6029	1.0924	1.1288	0.67117	0	2.9732	3.0913	5.1518	4.8445	4.5641	4.9037	3.6904	3.2167	3.6807	2.6569	4.0827
1.3883	1.7273	1.7677	1.8625	1.4939	1.2039	1.7275	2.5872	3.798	1.5332	1.1006	1.4943	2.7237	0.41379	0	0	0.5463	3.0158	2.9161	2.3581	0.88283	1.8176	0.52953	0	0	0.19924	0.45533	0.41821	1.8845	3.5704	3.6721	3.7353	4.5235	1.8613	1.9918	1.3761	1.1827	0.86772	0	2.9808	2.9141	4.4539	3.7114	3.7198	2.7901	5.0674	4.8282	3.9572	3.5011	3.5904
1.0841	1.1061	2.6583	1.9493	1.7818	1.8159	1.7444	2.4871	2.2405	1.5277	1.4137	1.3644	2.596	0.52909	0	0	0.073702	2.4245	3.5876	3.0408	3.697	3.1231	0.28622	0	0	1.8114	3.7575	3.2233	1.3366	0.73986	1.9839	3.4263	4.3525	3.575	3.8142	1.6656	3.6908	2.733	0.17586	2.779	3.1933	3.0467	2.9931	3.3546	3.7329	3.0337	4.7712	3.2434	3.3447	3.6663
1.4502	1.3782	2.0515	1.5062	1.3084	1.6571	1.6573	3.1135	2.318	2.0947	1.6757	0.33145	2.0938	1.533	1.6409	0.95715	0.90782	2.3374	1.7528	2.8321	2.5327	2.0588	0.24207	0	0	0.74254	2.3497	1.3525	1.4961	2.7739	2.9011	2.8031	4.1874	2.4724	3.0464	3.0954	3.6227	3.5311	0.91535	2.1543	2.6996	3.4297	4.6303	5.102	4.1592	4.2995	3.4198	4.8564	4.46	4.8659
1.5431	1.6543	1.652	1.1073	0.90633	1.3808	1.462	2.2813	2.0233	1.6337	1.3736	0.34022	3.0191	2.0292	3.4678	3.2014	2.01	2.7028	1.7787	3.1118	2.2169	0.72684	0.014401	0	0	0	0.36532	0.93685	2.12	3.7432	3.9515	3.0349	3.6376	2.9454	3.6166	4.2958	4.4323	4.0157	3.2023	2.9899	2.2592	4.3156	3.5064	4.0708	4.7194	5.1823	3.7379	2.53	3.9229	4.013
1.4659	2.7041	0.6781	1.9186	2.0465	2.0815	1.9909	1.7014	2.0391	0.39598	0.31273	0.95376	2.7997	2.5069	3.5665	3.8451	2.1387	2.7072	1.3359	1.7583	2.0552	1.6344	0.11428	0	0	0	1.9628	5.2615	3.5358	0.72592	2.2507	3.1407	4.9546	4.3114	4.634	4.5773	4.6775	4.1513	2.6849	3.342	2.9949	4.6099	3.5687	3.4032	5.337	2.9698	3.2258	2.8167	2.2337	2.3477
1.3686	2.541	1.376	1.574	1.6716	1.5637	0.99993	0.67791	0.96415	0.014882	0	1.633	2.7457	1.4118	3.3647	2.1346	2.6317	2.9689	1.4218	0.82068	2.986	2.7401	0.14209	0	0	0	0.57623	1.8865	1.5571	0.16489	1.145	2.0646	5.2098	4.4473	4.136	5.1573	4.8915	3.8972	2.0099	2.3533	2.0947	2.294	4.1861	4.7215	4.0862	2.6205	2.3357	2.9101	3.0293	1.3237
1.2077	2.0626	1.5447	1.0943	1.1586	1.0534	0.5618	1.2254	0.94039	0.71419	0.6697	1.4509	2.7214	1.1924	1.7551	3.2971	1.5453	1.5981	1.1005	1.2229	2.6653	2.7302	0.06941	0	0	0	0	0.030999	0.41937	0.035672	0.67259	1.1857	3.4746	4.3	4.4142	5.0563	4.7587	3.3159	1.8403	2.5708	2.8515	2.7075	3.3065	3.3982	3.4521	1.7431	1.3016	1.6708	2.7889	3.1206
1.3283	3.2473	1.813	2.1678	1.7989	0.34937	1.5123	0.82646	0.9584	0.84854	1.0056	1.0188	1.9563	1.2746	3.5217	4.2611	2.9027	1.9169	2.3191	2.0156	0.24294	0.0030799	3.2394e-05	0	0	0	0	0	0.88531	6.1466	0.71801	1.1453	4.6228	5.3146	5.2407	5.4508	4.2524	1.9604	2.7132	1.1752	3.4937	2.9411	4.5839	4.5316	4.2028	3.4032	2.4514	4.1093	3.0461	3.7472
1.4779	2.1636	0.82253	0.98254	0.45723	0.98694	0.080048	0.82483	1.607	0.50588	0.49448	0.44023	2.9246	3.296	3.2327	3.2834	1.3783	0.094937	0.025255	0.019403	0.0021927	0	0	0	0	0	0	0	0.029329	0.19765	0.023079	1.0753	4.7021	5.2564	4.9844	4.6531	3.0758	1.0582	0.49706	0.63642	1.1314	4.5958	5.2087	5.2084	4.8153	3.53	2.1622	1.9953	1.6089	2.6663
0.86572	2.0178	1.5882	1.5255	0.40405	0.59967	0.9709	2.0375	2.6897	0.88327	0.39438	0.63064	0.60131	1.5919	1.9011	2.628	1.7228	0.61333	0.99057	0.8979	0.87638	1.324	1.128	0.35985	0	0	0.25255	0.25072	0.76671	0.9527	0.83232	1.3048	3.7351	3.6312	3.4813	3.4522	3.3652	0.84887	0	0.13452	0.24852	2.8565	3.7402	3.4353	3.1701	3.7272	1.6531	2.2776	1.0271	1.4719
1.3423	2.7471	5.859	3.7739	0.92185	0.6493	3.1177	3.181	2.9233	2.078	1.882	2.1858	2.587	3.3964	2.7653	3.63	3.4449	2.9739	3.3778	2.6039	3.023	5.1086	4.0688	1.2042	0	0	1.031	0.71939	1.6834	2.9036	2.5296	2.6786	4.7771	3.6374	5.1917	2.7115	2.3726	1.4742	0.89346	3.0493	1.5525	3.0957	2.647	2.6071	1.7988	2.5644	1.8597	2.8275	1.621	1.9835
2.4751	1.7324	5.5978	3.5888	2.2805	1.7472	4.5965	2.7241	2.7315	1.9184	1.6258	2.6385	3.8338	3.0288	2.7094	4.4481	2.5867	5.3544	3.2653	2.5963	2.8214	4.5063	4.0053	1.2206	0	0	0	0	0.5645	1.9274	3.6962	3.0507	5.3708	3.1555	3.7402	3.1633	4.0594	3.3026	2.9204	3.2932	3.0471	3.6117	3.0619	4.4043	2.1902	2.2539	2.0631	3.9992	3.7364	4.8561
2.3522	1.7351	4.3447	3.5337	2.9939	3.0612	5.0575	3.67	4.7831	2.5698	1.8384	1.0921	2.1562	3.0731	2.558	3.4901	2.5155	3.9867	2.5399	2.9012	2.6198	3.768	2.5146	0.71519	0	0	0	0	0.85127	2.7354	4.1732	3.5278	5.6351	3.4312	4.082	3.3795	3.6019	2.907	3.7846	2.5285	2.6959	2.2073	3.5049	3.6934	1.9308	2.356	3.4963	3.3153	1.8875	3.7819
2.5581	3.2442	5.0479	3.0639	3.3522	2.851	4.8714	4.3751	4.265	2.8662	2.1408	1.2158	3.5985	5.2346	3.5486	4.794	4.7711	5.3436	3.3177	2.4072	2.1806	5.1411	3.3815	0.90065	0	0	0	0	0.61738	1.8207	2.5767	3.6107	5.1097	3.6007	4.8281	1.9009	1.5741	1.0304	1.3429	3.3523	4.0795	1.6266	3.1139	3.0209	1.9105	2.4403	3.934	4.2898	2.7079	4.0048
2.0572	2.1454	4.2369	3.6205	4.7175	3.3128	3.4167	5.041	4.7226	2.0668	1.2998	0.85357	3.2408	4.5227	2.96	4.5505	4.192	5.1328	2.4183	2.8408	3.9018	5.7702	4.2012	1.1245	0	0	0	0	0.98128	2.8585	2.6214	2.7235	3.8957	1.9711	3.9616	1.3029	0	0	0	3.1124	2.4875	2.2127	3.6879	2.5551	1.9189	3.3351	3.8359	5.1603	3.4061	3.9154
2.74	2.9159	3.4769	2.9062	2.6463	3.7309	3.0274	3.5039	4.2898	1.9444	0.78614	1.4172	3.2251	3.9475	2.2923	2.7744	3.001	4.1264	2.4805	0.73324	1.5992	3.7854	2.1833	0.37681	0	0	0	0	0.85363	1.8034	2.3257	1.842	2.6274	1.9575	3.0296	2.1067	2.6574	1.3562	1.9981	3.0559	2.838	3.3272	2.9115	1.8443	1.5142	2.5311	2.5536	3.7031	3.1045	4.1953
4.3273	4.18	4.8526	3.1533	3.29	2.4329	3.0343	3.7206	3.5573	2.0631	1.3175	2.3067	4.8058	4.7285	3.0257	4.3802	2.7114	4.1733	3.1404	0.029171	0.46443	4.1246	1.732	0.20983	0	0	0	0	1.27	3.2647	3.0562	2.6589	3.4526	2.7503	3.3268	2.9703	4.2558	2.2451	3.0562	4.3686	3.7043	2.7964	2.8602	2.295	1.9811	3.4504	3.4732	3.8532	2.7443	3.4925
4.1866	4.2281	3.9057	3.5604	4.4321	4.2522	3.2361	3.5579	3.5526	2.2977	1.8367	2.1888	4.2719	3.8843	3.0334	4.4411	3.2237	4.5924	3.4335	0.043835	0.23571	2.1228	0.032709	0.0039809	0	0	0	0.37497	1.4706	2.7048	2.9348	2.5477	3.4244	2.6714	2.6058	0.60993	0.28742	0.25957	0.14763	4.186	4.2733	1.5877	2.4509	2.03	2.2526	4.4648	3.723	4.8982	3.7414	4.8292
1.9161	3.0908	3.5125	2.5389	4.3692	4.232	4.6567	4.3195	4.3311	2.1766	1.5065	1.6163	3.7806	4.3471	2.7554	5.2374	3.6564	4.6204	4.0365	0.13769	0	0	0	0	0	0	0	1.7809	2.6186	2.8011	2.992	2.513	2.7987	1.429	0.84111	0.19879	0	0.0012472	0.24115	3.407	3.5457	3.4122	3.5263	4.375	1.6444	2.915	2.3343	3.6238	3.432	4.0703
2.9506	2.5934	3.635	3.0777	2.4127	1.7362	3.1401	3.8175	5.1933	2.2205	1.1014	1.3082	2.5304	3.2968	2.5318	3.4684	2.6357	3.3727	3.7778	0.50046	1.1408	0.0065839	0	0	0	0	0	0.12463	0.66978	1.6556	1.2766	0.98713	0.88309	0.43091	0	0	0	0.012007	2.5383	2.4909	2.5424	2.2774	2.6312	4.1899	1.8111	3.285	2.9525	4.7039	3.5298	3.3997
0.9746	0.62582	0.23987	0.86234	0.39781	0.35545	0.86631	1.0996	0.92084	0.40475	0.14852	0	0	0	0	0	0	0	1.0169	1.2852	0.84766	0.0049561	0	0	0	0	0	0	0	0	0	0	0	0	0	0	0	0.00089531	0.20635	0.083431	0.087478	0.096998	1.847	3.372	3.0175	3.0191	0.65554	0.97568	0.64488	0.22063
0.11163	0.17207	0.010082	0	0	0	0	0	0	0	0	0.022128	0.035923	0.14183	0.14318	0	0	0	0.054409	0.23929	0	0	0	0	0	0	0	0	0	0	0	0	0	0	0	0	0	0	0	0	0	0.00090136	0.040327	0.21259	0.24984	0.19122	0	0	0	0
1.0416	1.9079	0.12464	0	0	0	0	0	0	1.3463	0.94158	1.7732	1.8245	3.1964	2.9107	2.2596	0.65109	0	0.24109	1.2284	1.7075	0.81684	0.29136	0.040031	0	0	0	0	0	0	0	0	0	0	0	0	0	0	0	0	0	0	0	0	0	0	0	0	0	0
1.4464	2.8286	0.059301	0	0.00049243	0.00064944	0	0.010057	0.09237	2.6212	1.4529	2.5645	3.3902	3.2344	3.5518	3.7368	1.1601	1.2361	0.24893	1.191	2.2367	0.26439	1.4668	0.20179	0	0	0	0	0	0.0083825	0.058383	0.14476	1.223	2.5416	2.0088	1.8934	2.535	1.7806	1.9077	1.2974	1.2199	0	0	0.42102	2.4663	2.0324	1.4566	0.15128	0.1777	0.18597
3.2745	3.6568	0	0	0.56527	2.4422	1.3181	1.1706	3.3777	2.7391	0.98108	2.9386	4.7453	3.2541	2.8252	1.7958	1.5139	3.4231	3.3987	1.5971	1.0904	2.3549	0.65213	0.10806	0	0	0	0	0	0.2355	1.6324	0.17938	1.2865	2.5984	3.2684	2.992	4.444	2.3747	3.0804	1.9411	1.6413	0	0	0.13829	3.55	2.4465	4.2044	3.1446	3.6801	3.7697
3.0614	3.6601	0	0	1.2087	3.5206	3.7185	2.9538	2.7642	3.0689	1.2354	3.1656	5.6023	3.4607	4.0818	2.397	1.9301	2.3511	1.5103	1.0299	4.3564	3.2245	2.4995	0.37753	0	0	0	0	0	0	0	0	0.69979	2.1842	3.682	3.3407	4.3904	3.198	4.8873	2.4825	2.8469	0	0	0	2.8069	2.6993	4.264	4.038	5.0293	4.6922
3.3871	3.9173	0.2788	0.2101	2.5939	4.8077	3.4831	3.4848	3.6223	2.2923	1.1072	1.7545	3.5232	2.8785	2.7585	2.8201	2.5239	2.822	1.8138	0.6755	3.0136	2.9687	1.2518	0.19818	0	0	0	0	0.045841	0.33462	0.38348	0.25602	1.6683	3.0512	3.4088	2.6416	4.3709	2.263	4.0816	2.6015	2.1596	0.31909	0.12452	0.20407	3.3273	3.3997	3.4271	3.1103	3.2572	3.7067
2.1363	2.9639	3.9669	2.621	3.4565	3.2281	3.9823	2.8111	4.5662	2.1324	1.0551	2.7137	2.6722	2.8177	3.3309	4.6361	2.6328	3.0897	2.4366	3.303	2.0403	2.074	1.2004	0.22457	0	0	0	0	1.0127	4.002	4.9364	3.2381	4.6097	3.1436	4.2744	1.9543	3.0006	3.2195	4.0543	3.1813	3.9209	3.8175	1.9874	3.514	4.4063	3.8272	4.627	2.9582	2.8962	4.1184
1.9293	3.509	3.8744	3.5832	5.1512	4.11	4.8889	3.2062	5.419	3.1835	1.6023	3.0597	4.302	2.6036	4.8988	4.2628	2.3461	2.8585	2.6065	3.585	3.7195	0.95283	1.3258	0.24917	0	0	0	0	0.90907	4.0618	5.6885	4.0318	5.4931	3.8934	4.3897	3.2835	4.5509	3.4687	4.8866	3.8043	4.7231	4.5921	3.0412	4.5829	5.1038	4.5072	5.3688	3.8063	4.5415	5.3817
3.1046	4.1961	3.7034	4.5851	4.7216	3.9826	5.8702	4.4531	5.8284	2.6173	1.3031	2.2176	3.3359	2.1193	4.1889	3.3059	1.716	2.7457	3.2148	2.3734	4.0613	2.3163	0.50145	0.43374	0	0	0	0	0.73413	1.835	2.0555	2.2665	5.0095	3.16	2.384	1.9948	4.8385	3.3889	4.1861	2.531	4.4662	4.3948	3.5652	3.2296	4.0008	4.4373	4.9007	3.6476	4.4269	4.7126
1.6423	3.1466	4.4252	5.4845	5.1498	3.6784	5.4421	4.2221	4.8839	1.555	0.74999	2.8697	4.7755	3.9405	4.5046	3.4542	0.76395	1.6961	3.1471	2.636	3.3045	0.38534	0.034754	0.030061	0	0	0	0	0	0	0	0.84795	3.994	3.3064	3.51	3.1481	3.7288	2.2597	3.4154	2.8918	4.5018	4.2265	3.1648	3.8457	4.2051	4.279	4.6408	3.6949	3.8399	3.2235
1.3473	2.086	4.3545	5.4453	5.3249	3.2846	3.3119	3.6108	3.3369	1.8031	0.6338	2.8935	4.4297	2.782	2.8396	5.1804	3.5188	3.0435	2.8075	2.5772	2.9071	0.91888	0.90954	0.16044	0	0	0	0	0	0	0	0.86029	3.7146	3.7729	2.6507	2.9729	3.8728	3.2518	4.6061	2.063	4.0403	1.8717	3.6592	2.5087	2.6162	3.8993	3.0355	3.9275	3.9482	4.1363
1.5465	2.6237	2.6481	3.1806	3.0671	2.2252	2.4196	3.4342	3.1902	0.81928	0.030117	1.2499	2.4197	2.6276	2.5064	2.8083	3.0292	4.1322	3.5342	3.1491	3.2115	0.38652	0.7905	0.13952	0	0	0	0.013518	0.02219	0	0	0.72001	3.1903	2.9415	2.8526	3.3623	3.6147	2.93	3.4792	1.7175	2.0945	1.8635	3.9582	3.0469	3.061	3.7691	2.8281	3.9969	3.9547	4.2532
1.846	3.5402	0.22073	0	0	0	0	0	0	0	0	0	0	0.063289	1.4414	2.8207	3.1242	2.499	2.9792	3.2388	0.011653	0	0	0	0	0	0	1.0346	1.7013	0	0	0.51397	3.28	4.6079	4.379	4.2752	3.8179	3.7767	2.0441	0.004613	1.1224	3.5012	3.3021	3.0732	3.4336	4.6148	2.8121	4.0754	4.2184	4.5655
2.2306	3.963	0.24906	0	0	0	0	0	0	0	0.10044	2.0396	2.6874	3.6742	3.1819	3.7589	3.8421	3.2973	3.181	4.1795	0.5299	0.43051	0.15057	0	0	0	0	0.46391	0.7644	0	0	0.35737	3.2086	4.6294	3.9141	3.9107	4.2116	3.2475	4.1373	1.0596	1.7388	3.2929	2.5521	3.0929	3.2441	3.5647	3.0439	2.9718	3.6285	4.0566
1.8287	3.3258	0.21808	0	0	0	0	0	0	0	0.026175	3.3509	2.5019	3.2953	4.0805	4.6149	3.5651	4.1517	4.0435	4.5465	4.109	2.6086	1.05	0	0	0	0	0	0	0	0	1.0789	4.0847	3.3901	4.2356	4.6521	3.9506	3.039	4.0456	0.64144	3.5825	4.7002	2.3571	2.4377	3.2972	3.5207	3.9019	2.1862	3.957	4.7715
2.0758	3.139	0.12191	0	0	0	0	0	0	0	0	1.0345	3.8277	2.7172	3.54	5.2302	3.9563	4.8441	3.3954	4.3467	5.6419	4.3791	1.9055	0	0	0	0	0	0	0	0	0.85599	4.53	4.4312	4.6977	4.8636	4.1209	4.056	4.0899	1.3335	3.6758	5.172	2.9958	3.349	4.2292	3.6436	3.9421	3.9968	4.7503	4.5102
2.3389	4.2732	0.15392	0	0	0	0	0	0	0	0	0	1.0311	3.3206	3.5121	3.8965	3.2995	3.5404	3.2812	2.9622	2.9336	2.1972	1.1878	0	0	0	0	0	0.42376	0.78298	0	1.1572	4.359	4.6576	4.4372	5.1525	4.4459	3.4124	4.0503	2.8669	2.3594	3.4412	3.197	3.7378	4.8703	4.1279	4.9469	3.5857	4.501	5.2514
0.69356	1.7608	0.10553	0	0	0	0	0	0	0	0	0	0	0.14123	1.0026	1.5852	1.1819	1.0317	0.97507	0.78132	0.66902	0.44436	0.12527	0	0	0	0	0	0.21535	0.57791	0	0.64384	2.428	1.5805	1.5889	2.0404	2.1279	0.77093	0.24766	2.3434	2.8554	3.2945	2.1363	1.2341	1.4005	1.7769	2.2635	2.8566	3.4548	3.4681
0	0	0	0	0	0	0	0	0	0	0	0	0	0.15805	1.1548	2.436	2.5323	3.0988	2.38	2.3779	2.2905	2.3006	1.4608	0	0	0	0	0	0	0	0	0	0	0	0	0	0	0	0	3.9176	5.0165	5.6391	2.1714	0	0	0	0	3.3509	4.9804	4.5252
0	0	0	0	0	0	0	0	0	0	0	0	0.26184	2.5591	3.507	3.412	3.6182	3.1918	3.2185	3.0833	4.22	2.4865	0.99769	0	0	0	0	0	0	0	0	0	0	0	0	0	0	0	0	3.9722	5.1599	4.8709	1.6453	0.89748	0.83618	0.70973	0.4194	3.3952	5.4124	5.6315
0	0	0	0	0	0	0	0.049741	0.48069	0.25021	0	0	0.26351	3.01	3.7893	3.3918	4.5253	4.1302	3.3768	4.1982	2.7167	2.4265	1.9207	0	0	0	0	0	0	0	0	0	0	0	0	0	0	0	0	3.1152	4.512	4.0988	3.5895	4.8085	5.031	3.9883	3.5594	3.9064	4.8498	4.0077
0.002075	0.21038	0.28529	0.32388	0.076245	0.32261	1.7627	2.8616	3.3248	0.95212	0	0	0.20631	2.4098	3.0606	2.9276	3.5646	3.8216	2.6163	3.5888	3.0558	2.2106	1.4919	0	0	0	0	0	0	0	0	0	0	0	0	0	0	0	0	3.15	3.7937	4.5394	4.0011	4.5783	4.704	3.6684	4.2232	3.1388	3.8565	4.1582
0.023257	2.2782	4.0979	3.0204	1.9921	2.1859	3.5251	3.9677	3.6288	1.1304	0	0	0.27458	3.2159	3.2679	2.5831	1.9319	2.4156	2.8009	2.4274	0.67034	1.4538	1.1257	0	0	0	0	0	0	0	0	0	0	0	0	0	0	0	0	3.613	3.454	3.7173	3.106	3.6707	4.0041	4.195	3.4526	3.6101	2.8755	4.5817
0.51717	2.0973	2.6554	2.4285	1.5233	2.149	1.7204	0.87774	1.5803	1.3565	1.229	1.3196	0.43649	2.7736	3.4746	2.1193	0.94061	0.49924	0.82721	0.45431	0.29386	0.74658	0.47035	0	0	1.0507	1.5845	1.8219	1.7552	1.5854	1.1293	1.473	1.6903	1.9131	0.52756	0.87074	0.11308	0	0	2.0672	2.5305	2.7855	1.2769	1.9385	2.675	2.8494	1.895	2.3876	1.8894	2.3398
2.206	2.5997	1.7386	3.305	3.5375	3.1771	1.982	2.2251	3.8051	1.9913	4.3719	3.7477	0.8631	2.9592	4.1071	4.593	3.054	0	0	0	0	0	0	0	0	2.0618	3.8131	4.9552	4.9414	3.8657	4.0293	3.7349	3.9012	2.964	2.592	1.9181	0.12673	0	0	1.2748	3.3591	3.8482	2.915	2.9871	3.9304	4.1998	2.437	2.5941	3.1185	3.7875
2.2298	2.6248	1.5753	2.1661	2.5748	2.5679	1.8115	2.7152	3.1917	1.1923	3.5093	3.8469	2.1179	2.686	3.115	3.3395	1.5423	0	0	0	0	0	0	0	0	2.21	3.6887	5.136	4.6516	2.732	4.3672	3.589	3.1143	1.8528	3.2964	3.0215	1.27	1.7683	2.2702	1.2546	0.78064	0.72233	0.84444	1.0311	1.3699	1.2561	0.91659	1.1017	1.4641	1.2923
1.5455	2.7178	2.2554	1.6408	3.7371	3.4748	3.8994	3.7137	3.783	2.5062	2.8973	3.1656	2.8225	3.0609	2.864	1.5095	2.9473	0	0	0	0	0	0	0	0	1.8925	3.1509	5.0636	4.448	4.3351	4.364	3.0994	2.7385	1.2455	2.25	2.1617	2.5183	2.8109	3.0231	2.1392	1.6735	3.0244	3.0225	3.2153	2.5507	1.1683	1.6044	3.2882	2.5016	1.4797
1.5838	2.5174	2.4261	1.2543	1.4382	1.2316	1.1808	1.9103	2.9096	1.6573	2.1978	0.80686	1.0367	1.3953	2.0476	1.5181	2.6806	0.22973	0	0	0	0	0	0	0	1.9432	3.7229	4.9623	4.3509	4.1545	4.0013	2.939	3.7532	1.9998	1.9361	1.7756	1.2492	3.3201	2.511	2.3136	1.253	2.4295	2.346	3.2184	2.8824	1.735	1.8963	2.5491	2.1784	1.444
0.54494	2.863	3.1756	0.32591	0	0	0	1.9707	4.7412	0.5481	0.14418	0.31664	0.59228	1.1203	0.70222	0.91994	1.394	0.8465	0.14184	0.28934	1.3605	0.43682	0	0	0	2.3907	2.8977	4.4927	5.1036	5.5441	5.2288	2.7572	3.5985	3.706	1.3258	2.7473	2.5801	2.7114	2.3582	0.96657	2.5029	2.6358	2.2198	3.0064	3.5036	1.4993	1.8514	4.1042	3.1405	1.3825
1.3718	3.6907	3.7389	0.68904	0.65955	0.45631	0.60966	1.4388	4.2769	0.77502	0.32703	0.28562	0.65536	0.62636	0.84783	0.62891	1.0375	0.56741	0.84834	0.94944	1.854	0.037641	0	0	0	2.4968	3.4158	4.4983	5.3058	5.3086	5.2209	2.7124	3.5776	4.4758	3.0019	3.7719	1.0666	2.7157	3.5947	3.4829	3.3999	3.668	3.4699	2.4815	1.7009	3.127	2.8424	4.4793	4.1459	2.9613
2.7641	3.7138	3.1342	2.6046	4.2381	3.496	3.8417	2.4972	2.5327	0.24324	0	0.40715	0.74296	0.70779	1.0619	1.4751	1.3073	1.722	1.9772	1.2018	0.45495	0.021301	0	0	0	1.8902	3.3288	4.6389	5.0646	5.007	4.1145	3.0948	4.213	3.3726	1.8247	3.732	2.9351	2.2604	2.3012	2.4967	2.6441	2.4871	2.2182	2.0566	1.5966	3.0364	2.8011	5.0831	4.7412	4.1079
1.9883	3.3199	2.1863	2.9032	4.603	4.1661	4.6009	2.7113	3.308	1.137	0.38227	2.0077	0.69196	0.039872	0.12681	0.16028	0.54868	0.42966	0.47462	1.5923	1.3947	0.27721	0	0	0	2.1572	3.8586	4.3913	4.0344	4.7714	4.6587	2.405	2.3206	2.1258	1.0541	2.0302	0.88899	0.74298	3.3604	1.8113	1.3403	1.2733	1.2425	2.2352	1.3441	2.3609	2.2834	4.5051	4.792	3.8515
1.1136	2.8417	2.5668	2.017	3.6049	2.5889	3.0739	1.5299	0.78078	0.7033	0.72334	0.66952	0.016469	0.3297	1.0327	0.48548	0.49807	0.45304	0	0	0	0	0	0	0	0.52363	2.0543	2.5963	3.3185	3.5953	3.5382	2.1082	1.6254	1.5981	1.3082	1.1928	0.048141	0	1.5024	0.3852	0.040011	1.048	0.64193	1.1423	0.61988	1.7295	2.2582	3.6136	2.9503	3.2309
0.34579	1.0014	1.8845	0.86808	1.188	1.9435	0.97491	1.881	1.7593	0.30038	0	0	0	0	0	0	0	0	0	0	0	0	0	0	0	0.029869	0.17343	0.11049	0.20107	0.50618	0.545	0.27301	0	0	0	0	0	0	0	0.95129	1.123	1.6442	1.8165	1.8282	1.831	1.7968	1.4377	1.9264	1.5245	2.2924
0.8403	1.8815	2.5846	1.3792	0.59364	1.1543	2.2736	3.0503	4.6138	0.95717	0	0	0	0	0	0	0	0	0	0	0	0	0	0	0	0	0	0	0	0	0	0	0	0	0	0	0	0	0	3.617	3.2526	4.4215	5.1032	5.3859	5.0572	5.3378	3.5484	4.4513	4.0393	4.0411
0.87778	0.86092	1.7333	1.7271	0.79195	1.7237	3.0479	2.5223	3.4844	0.79835	0.026094	0	0	0	0	0	0	0	0	0	0	0	0	0	0	0	0	0	0	0	0	0	0.36415	0.07268	0	0	0	0	0	3.9336	4.8951	4.3066	3.5676	5.4897	4.7418	5.608	4.2098	6.3992	5.5778	4.8015
1.204	1.6141	0.88085	1.5648	0.78222	1.4849	1.6225	2.2456	2.8091	1.747	1.2	1.4465	0.23341	0	0	0	0	0	0	0	0	0	0	0	0	0	0	0	0	0	0	0	0.46947	0.0937	0	0	0.50875	0.57795	0.77613	3.9519	4.6084	4.9309	3.6372	4.946	4.2312	5.5934	3.4646	4.9385	5.3872	4.5814
1.0826	2.5528	1.8686	0.9467	0.45228	1.8493	2.1451	1.5592	1.9709	1.6371	0.98641	0.59332	0.09641	0	0	0	0	0	0	0	0	0	0	0	0	0	0	0	0	0	0	0	0	0	0.26438	0.87813	0.59718	1.1368	2.6113	4.2542	5.2737	4.6192	3.5424	3.1758	3.7205	4.0345	2.7584	5.2686	5.3852	4.908
0.61163	2.2556	2.3193	0.97465	0.84417	3.6371	3.0269	1.7988	2.5978	0.76813	0.023705	0	0	0	0	0	0	0	0	0	0	0	0	0	0	0	0	0	0	0	0	0	0	0	1.7802	3.7123	0.52275	0.26669	0.4642	3.9137	4.7265	5.4501	1.2839	0	0	0	1.8759	4.8062	4.8867	4.7132
1.6801	3.1405	2.1475	0.54558	0.53074	3.4606	2.2348	2.4311	2.5979	0.64519	0.1595	0.081288	0.88456	0.42014	0.25171	1.2528	0.58127	0	0	0	0	0	0	0	0	0	0	0	0	0	0	0	0	0.55396	1.8785	2.3679	1.2233	1.8314	1.1225	3.2498	3.9814	4.8086	2.0428	1.1068	1.093	0.98704	3.2959	4.2849	3.6602	4.6908
1.2614	1.4291	1.8156	0.98907	0.6393	2.5134	1.4668	0.29089	0.31878	0.71082	2.592	1.169	1.2863	2.0641	2.0441	4.1645	1.2354	0	0	0	0	0	0	0	0	0	0	0	0	0	0	0	0	0.1359	0.41766	0.6251	1.9837	3.7592	1.1018	3.4479	4.0594	5.5821	4.959	5.3928	4.9266	4.7229	5.7401	4.8128	2.9341	4.41
0.74986	2.9881	1.1217	1.1885	1.4319	0.96562	1.3536	0	0	0.43026	3.5956	1.7199	1.1326	3.1933	3.6778	3.917	0.68835	0	0	0	0	0	0	0	0	0	0	0	0	0	0	0	0	0	0	0.11356	1.6172	2.5576	1.4332	2.2608	4.8125	5.1915	4.952	5.865	5.6599	5.4423	5.4152	5.6685	4.7937	5.0773
2.1723	3.351	1.3536	0.70459	0.59246	1.9116	1.3332	0.86645	0.24669	0.58041	3.625	1.7847	2.3975	2.7631	2.4306	2.5704	0.61145	0	0	0	0	0	0	0	0	0	0	0	0	0	0	0	0	0	0	0.089258	1.0435	1.6216	2.5282	2.7461	4.2465	4.5954	3.1059	3.4868	3.9022	4.5127	4.5165	5.3584	4.3164	3.7063
1.4745	1.9444	0.45769	0.49171	0.48761	1.8389	3.1483	1.3634	1.011	0.78622	2.9127	1.5587	2.59	2.9269	3.4926	4.1255	0.80449	0	0	0	0	0	0	0	0	0	0	0	0	0	0	0	0	0	0	0.05365	0.46737	0.91409	1.4441	3.0503	5.0275	4.3838	4.6891	2.7615	4.5229	5.438	4.278	4.2056	4.0626	5.0707
0.09391	0.091341	0.018914	0	0.018811	0.2698	0.26264	0.18523	0.26546	0.061094	0	0	0.062951	0.31179	0.34486	0.36475	0.085671	0	0	0	0	0	0	0	0	0	0	0	0	0	0	0	0	0	0	0	0	0	0	3.3517	4.769	4.9826	5.9061	5.4458	5.9841	6.0048	5.408	4.5086	3.9903	5.6488
0	0	0	0	0	0	0	0	0	0	0	0	0.31798	2.4026	3.0334	3.2788	0.76822	0	0	0	0	0	0	0	0	0	0	0	0	0	0	0	0	0	0	0	0	0	0	3.4437	4.3506	4.739	4.6134	4.728	4.4062	4.9132	4.6514	3.8233	2.2381	3.5289
0	0	0	0.16939	0.35218	0	0	0	0	0	0	0	0.0065274	0.23291	0.3748	0.3363	0.078406	0	0	0	0	0	0	0	0	0	0	0	0	0	0	0	0	0	0	0	0	0	0	0.57958	1.0483	1.2092	0.97651	1.072	0.87558	1.159	1.1838	0.94483	0.81966	0.93544
0	0	0	0.15538	0.32305	0	0	0	0	0	0.016939	0.066941	0	0	0	0	0	0	0	0	0	0	0	0	0	0	0	0	0	0	0	0	0	0	0	0	0	0	0	0	0	0	0	0	0	0	0	0	0	0
0	0	0	0	0	0	0	0	0	0	0.185	1.2761	0.83003	0.70803	0.028418	0	0	0	0	0	0	0	0	0	0	0	0	0	0	0	0	0	0	0	0	0	0	0	0	0	0	0	0	0	0	0	0	0	0	0
0.19071	0.48091	0	0.21566	0.45933	0	0	0	0.15429	0.016786	0	2.3095	3.0043	3.0333	0.72369	0.0031773	0	0	0	0	0	0	0	0	0	0	0	0	0	0	0	0	0	0.45951	0.60481	0.84987	0.13696	0	0	0	0	0	0	0	0	0	0	0	0	0
0.093245	0.23513	0	0.10384	0.22117	0	0.23617	0.53075	1.1717	0.12783	0	3.9633	4.2668	3.1027	2.1464	0.54988	0.55814	0.017518	0.33854	0.16407	0	0	0	0	0	0	0	0	0	0	0	0	0	1.0675	2.7771	2.2314	1.8602	0.36264	0	0	0	0	0	0	0	0	0	0	0	0
0	0.081275	0.56505	0	0	0.61133	0.094772	0.1613	0.47707	0.33477	0.4379	3.8058	3.5716	3.0553	3.1768	1.7441	1.4123	1.704	2.1412	1.2719	1.1251	0.37598	0.77303	0.032168	0	0	0	0	0	0	0	0	0	2.2715	4.3284	4.6175	5.1117	2.1263	0	0	0	0	0	0	0	0	0	0	0	0
0	0.044475	0.3092	0.086637	0.18525	0.35242	0.013256	0	0.069152	0.48962	0.75811	2.6831	2.3467	2.5876	2.6077	2.3955	2.8802	2.5991	3.5542	1.6377	2.328	1.0501	0.89054	0.18945	0.27187	0.015032	0	0	0	0	0	0	0	2.2646	4.3926	3.695	3.2842	1.8475	0	0	0	0	0	0	0	0	0	0	0	0
0	0	0	0.52061	0.52827	0.63907	0.11472	0	0.73869	1.0059	0.18535	0	0.12184	1.0951	2.8346	2.5805	4.9997	3.8674	4.2442	1.4496	1.8643	1.4841	0.24654	1.4833	2.8229	1.6514	2.0503	0.82706	0.0055624	0	0	0	0	1.3114	3.9615	3.7868	3.4996	1.8029	0	0	0	0	0	0	0	0	0	0	0	0
0	0	0	0.61111	0.06812	0.20874	0.14489	0.87914	0.47675	0.43987	0.62013	0	0	0.0011661	0.11327	0.19391	2.5566	2.7709	2.5078	1.1291	1.1226	0.31375	0.46229	2.0873	4.5829	3.0303	3.2571	3.0009	0.60542	1.058	0.0017084	0.21113	0.47364	0.20836	1.015	2.615	2.6182	2.5054	0	0	0	0	0	0	0	0	0	0	0	0
0	0	0	0.50468	0.21844	0	0.0014634	0.53778	0.65878	0.45129	0.20366	0	0	0	0	0	1.985	3.1688	1.7203	0.83467	2.3483	1.0745	0.54675	1.4809	2.64	0.70085	0.73622	1.2462	1.4492	1.527	1.1413	2.1388	4.5449	2.4019	0.14023	0.27984	0.091156	0.19667	0	0	0	0	0	0	0	0	0	0	0	0
0.2154	0.74497	0	0.19324	0.083642	0	0	0.09008	0.24288	0.32358	0	0	0	0	0	0	0.36199	2.2782	1.4147	0.10431	0.67493	0.65607	0.23372	0.5458	0.97492	0.60312	0.78469	0.8943	1.073	1.3791	2.759	3.3571	4.5392	4.535	2.0926	3.7539	1.5002	0.65898	0.091529	0	0	0	0	0	0	0	0	0	0	0
0.0088871	0.030736	0	0	0	0	0	0	0	0	0	0	0	0	0	0	0	1.1921	1.0104	0.11353	0	0	0.095402	0.47098	0.29077	0.54182	1.3682	1.609	0.24198	0.57755	0.81783	1.7907	5.3704	4.3102	4.8345	5.6315	4.9216	4.8703	3.678	0.6729	0.013018	0	0	0	0	0	0	0	0	0
0	0	0	0	0	0.30062	0.044552	0	0	0	0	0	0	0	0	0	0	0	0	0	0	0	0.55153	0.31734	1.2812	0.61208	0.5749	0.75671	0.26117	0.21333	0	1.2433	4.9969	4.3003	4.335	5.2915	5.3613	5.1016	3.6757	2.3332	2.9178	1.5016	0.55866	0	0	0	0	0	0	0
0	0	0	0	0	0.57031	0.084518	0	0	0	0	0	0	0.16605	0.53291	0.030652	0	0	0.26136	0.012021	0	0	0.42151	0.069222	0.062701	1.4506	0.63186	0.62659	1.6954	0.66238	0.63624	0.93021	4.0206	3.1304	2.6609	4.8649	4.9967	4.4289	4.6127	2.3043	2.797	2.2969	2.1611	1.8727	1.7103	0.31147	0.0032568	0	0	0
0.54541	0.20378	0	0	0	0	0	0.22945	0.16225	0.46124	0.18919	0.033798	0	0.30393	1.0458	0.052828	0	0	0.85304	0.56571	0.028254	0.046246	1.5197	0.37315	0.055131	1.0062	0.56594	0.98987	0.10618	0	1.1249	0.98065	2.321	2.526	3.1551	4.2205	4.2838	2.9102	5.4143	3.5278	4.6162	3.9719	3.4431	3.4789	3.2244	2.9331	1.8363	0	0	0
0.18259	0.068219	0.53214	1.5067	0.59848	0.16409	0	0.93908	1.1974	1.4283	0.95704	0.22124	0.68077	0.28379	0.7954	0.0036504	0	0	0.28239	1.1641	0.43825	0.079814	1.1409	0.78918	0.7153	0	0.35355	0.54845	0.018514	1.1341	1.3877	0.76726	2.7645	2.5458	0.70818	1.7632	3.5316	3.6725	5.4632	3.8569	5.104	4.7604	4.4286	5.9279	3.8767	2.7356	1.7735	0	0	0
0	0	0.17321	0.64617	0.28071	0.098485	0	0.60907	1.2181	0.55628	0.88805	0.28676	0.086885	0.026298	0.58603	0.40504	0	0	0	0.14152	0.25338	0	0.50465	0.12262	0.065755	0	0	0.74603	0.11207	0.74209	0.83424	0.50957	1.315	0.14855	0	0.007145	0.50935	3.8146	3.2491	3.0979	4.1195	2.6107	2.6983	5.3634	4.6202	5.7056	2.0018	0	0	0
0	0.38453	0.53136	0.70769	0	0.037847	0.82802	0	0	0.26425	0.51272	0.16956	0	0	0	0	0	0.3628	0.82214	1.5298	0.60553	0.073888	1.5497	1.1939	0	0.21585	0.87716	0.76282	0.0092718	0.86708	0	0.26034	0.83473	0.21736	0.13947	0.34515	1.2796	2.4112	4.7217	2.7227	4.9163	3.7944	3.713	5.4874	4.6247	6.0136	2.3537	0	0	0
0	0.41221	0.33725	1.0808	0.14541	0.54597	0.12827	0	0	0.55201	0.98785	0.29835	0	0	0	0	0	0.078921	0.17248	0.67944	0.63044	0.060712	0.46249	0.060348	0	0.92781	1.0085	0.086984	0	0	0	0.53223	4.4744	2.3908	3.9357	4.2768	3.8569	5.1964	5.3508	3.1996	4.9757	3.9635	3.4256	5.8914	4.3826	4.9217	1.8829	0.49763	0.57476	1.4035
0	0.08013	0.49065	0.7709	1.1143	0.25492	0	0	0.68187	0.11457	0.83894	0.37184	0	0.19774	0.052462	0.04944	0.024794	0	0	0.050049	0.068421	0.13515	0.18806	0	0	0.39889	0.64778	0	0	0	0	0.61966	3.9386	4.0772	5.4298	4.422	3.3918	5.4271	5.4951	3.0581	3.7583	2.6512	2.6738	3.9042	2.3616	1.786	1.7988	2.9957	2.7642	2.4481
0	0.08421	0.4282	0.18	1.4346	0.00928	0	0	0.17428	0.11749	0.46179	0.22441	0	0.59258	0.71218	0.96682	0.30921	0.37644	0.34688	0.35686	0.098385	0.58704	0.93974	0.022798	0	0.025313	0.048944	0	0	0	0	0.8249	4.6962	5.1931	4.7726	4.0568	2.8269	4.7022	5.5729	3.8449	3.9906	3.5545	3.3621	5.2004	3.6368	3.739	1.8002	1.9352	2.6027	3.1297
0.27815	0.077128	0	0.0021179	0.031404	0.60065	0	0	0	0.51374	0.3486	0	0	0.12157	0.21731	0.036674	0.11373	0.17582	0.13269	0.45847	0.24111	1.0151	0.80362	0.40156	0	0	0	0	0	0	0	0.46879	6.1537	4.9811	4.5194	4.2763	3.7561	4.1528	4.1221	2.9196	2.5546	2.7457	3.2015	5.5685	3.6493	5.7847	2.97	2.0127	0.80075	2.0564
0.50476	0.13996	0	0	0.012298	0.36692	0	0	0.98096	1.0355	0.73584	0	0.53031	0.88803	0.40782	0.27771	0.92414	0.20925	0.39819	0	0.15846	0.71844	0.62791	0.47971	0.11119	0	0	0	0	0	0	0.74511	4.0533	4.7123	2.6311	3.0616	1.7083	2.5197	4.1508	3.4288	1.415	3.2439	3.2907	2.9969	2.7822	3.2725	2.588	2.354	1.1199	0.72279
0	0	0	0	0	0	0	0.05375	0.78317	0.14003	0	0.23954	0.50957	0.62401	0	0.24209	0.22365	0.030865	0.54854	0.44662	0.52818	0.17786	1.0694	0.33212	0.07698	0	0	0	0	0	0	0.94998	2.3013	3.2097	3.6123	2.6467	1.2319	3.5318	3.7378	4.2642	3.3407	3.2875	3.5789	3.8634	5.1031	4.944	1.8714	0.6664	0.38133	0.060429
0	0	0	0	0	0	0	0.073439	1.6735	0.59551	0.34879	0.25945	0.2605	0	0.23816	0.020255	0	0.6326	0.3219	1.0712	1.2203	0	0	0.56686	0.32507	0	0	0	0	0	0	0.59737	0.93768	2.2963	2.7381	1.3254	0.4969	2.6856	1.8117	1.3072	1.599	3.2954	2.2013	3.0464	4.3306	4.2842	2.0062	0.83274	1.1634	0.00038086
0.054434	0.68445	0	0	0	0	0	0.30472	1.1753	0.059737	0.030284	0	0	0	0.68346	0.058125	0	0.23327	0.06225	0.17895	0.31455	0	0	0.068682	0.039387	0	0	0	0	0	0	0.14756	0.90299	1.4102	0.90994	0.4395	0.32941	0.84788	0.016235	0	0.45003	0.36173	0.20989	0.25447	0.17327	0	0.079112	0.58608	1.1235	0.03419
0.019236	0.24188	0.47139	0.25221	0.074778	0.0094116	0	0	0	0	0	0.0039885	0.2959	0.32475	0.045323	0	0.03873	0.11056	0.026434	0.68488	0.31484	0	0	0.108	0.036565	0	0	0	0	0	0	0	0.002882	0.38997	1.2179	0.57055	0.91158	0.25617	0	0	0.52381	0.014071	0	0.34045	0.23181	0	0.055516	0.90519	0.94709	0.29295
0	0	0.18006	0.12226	0.8153	0.11252	0.15978	0	0	0	0.33819	0.48688	1.0742	0.56237	0.31873	0.055385	0.46422	0.93358	1.2015	0.26585	0.045076	0	0	0.63906	0.21637	0	0	0	0	0	0	0	0	0	0.25665	0.4591	0.25794	0.041208	0	0.086362	0.056655	0	0	0	0	0	0.13481	0.99484	1.2872	1.0219
0.15594	0.01395	0	0.90677	0.06544	0.049548	1.0003	0.43035	0	0	0.5531	0.18385	0.82351	0.37507	1.072	1.1631	0.6971	0.14638	0.14479	0.18155	0.76264	0	0	0	0	0	0	0	0	0.056765	0.13719	0	0.22726	1.2986	0.11157	0	0	0	0	0.5175	0.33949	0.076544	0.057709	0	0.37289	0.28623	0	0.49169	0.97285	1.046
0.96178	0.63094	0.1838	0.054921	0.16039	0.48461	0.11827	0.23161	0.3695	0.80543	1.2967	0.50629	0	0.38634	0.93889	1.3433	0.098686	0.52231	0.33439	0.62609	0.97932	0.079484	0	0	0	0	0	0	0	0.23591	0.57014	0.39319	0.7884	0.88253	0.32024	0.56867	0.39354	0	0	0	0	0.49361	0.37214	0	0.19285	0.14803	0	0.39722	0.83183	1.0036
0.062204	0.17519	0.58614	0.17514	0.088277	0.26672	0	0.62084	0.15685	0.88859	0.91421	0.47205	0	0.82562	0.6585	0.86318	0.54223	0.14809	0.64145	0.58587	0.13056	0.26025	0.046608	0	0	0	0	0	0	0	0	0.027097	0.10647	0.48191	0.050601	0.57185	1.1693	0	0	0	0	0	0.059394	0.53059	0	0	0.010045	0.013031	0.012934	0.076862
0	0	0.35794	0.037534	0	0	0.19299	0.50564	0.0067198	0.42033	0.74023	0	0	1.0345	0.89238	0.58454	0.88343	0.29939	0.0028054	0.65355	0.33701	0.76748	0.28096	0	0	0	0	0	0	0	0	0	0.056304	0.9035	0.13399	0.13672	0.7143	0	0	0	0	0	0.44048	0.48732	0	0	0.42526	0.55167	0	0
0	0.0010676	0.55254	0.057376	1.0184	0.38312	0.57829	1.1614	0.94226	1.0054	0.27838	0.11897	0.043279	1.0177	1.1086	0.6188	0.53711	0.73944	0.27222	0.41162	0.46241	0.84749	0.32271	0	0	0	0	0	0	0	0	0	0.08011	0.61514	0.51669	0.042492	0.2662	0	0	0	0.24649	0.05809	0.37177	0.11043	0	0	0	0	0	0.0068254
0	0.16429	0.82925	0	0.53154	0.13089	0.076197	0.28255	0.73042	0.84516	0.50092	0.8243	0.30244	0.66779	0.31355	1.3419	0.36923	0.36746	0.43821	0.37375	0.74071	0.6814	0.57703	0	0	0	0	0	0	0	0	0.10586	1.1239	0.57744	0.33694	0.11936	0.29838	0	0	0.083179	1.3204	0.38216	0	0.18599	0.69994	0.025125	0	0	0	0.00093461
0.062921	0.10083	0.034704	0.51695	0.46749	0.97596	0.48181	0.035674	0.62663	0.44409	0.2948	0.16763	0.46054	0.53491	0.055271	0.41592	0.91463	0.20364	0	0.3325	1.4904	1.6444	0.4264	0	0	0	0	0	0	0	0	0.17537	0.44821	0.25208	0.12351	0.16636	0.4159	0	0	0.081741	0.65161	0.81548	0.090778	0.40213	0.6697	0.017115	0	0	0	0
0.32134	0.51491	0.74783	1.116	0.1574	0.80781	0.41453	0.18179	0.11432	0	0	0.1473	0.11661	0	0.21847	0.92374	0.58726	0.54256	0.05035	0.12659	1.1079	0.33094	0.089301	0	0	0	0	0	0	0	0	0	0	0	0	0	0	0	0	0	0	0.72611	0.34762	0	0	0	0	0	0	0
0.45304	0.71185	1.5691	0.15595	0.86083	0.77239	0.48079	0.4713	0.37571	0	0	0.41085	0.32524	0	0.092676	0.34239	0.31637	1.0315	0.8152	0.49122	0.94814	0.52345	0.17543	0	0	0	0	0	0	0	0	0	0.044425	0.32855	0	0	0	0	0	0	0	0.1196	0.076709	0	0	0	0	0	0	0
0.023871	0.25586	0.41483	0	0.16775	0.12994	0	0	0	0.10715	0.10138	0	0.25391	0.30162	0	0.81049	0.20424	0.54325	0.49785	0.3146	0.24604	0	0	0	0	0	0	0	0	0	0	0	0.074685	0.74851	0.037706	0	0	0	0	0	0	0	0	0	0	0	0	0	0	0
0	0	0.27597	0.12525	0	0	0	0	0	0.40668	0.71667	0.57366	0.20315	0.24132	0	0.073278	0.066691	0.31175	0	0	0	0	0	0	0	0	0	0	0	0	0	0	0	0.64261	0.12351	0	0	0	0	0	0	0	0.91786	0.064491	0	0.068014	0.76857	0.36984	0.38347	0.34683
0	0	0.41186	0.18692	0	0	0	0	0	0	0.034617	0.059835	0	0	0	0	0	0	0	0	0	0	0	0	0	0	0	0	0	0	0	0	0	0	0.67588	0.56918	0	0.055788	0.51157	0	0	0	0.016491	0.0011587	0	0.013286	0.15013	0.12111	0.12558	0.66773
0	0.063104	0.14953	0	0	0	0	0	0	0	0	0	0	0	0	0	0	0	0	0	0	0	0	0	0.10745	0.082963	0.3692	0	0	0	0.20334	0.57038	0	0	0.15129	0.60365	0	0.042542	0.3901	0	0	0	0	0	0	0	0	0	0	0.11464
0.16446	0.59221	0.5537	0	0	0	0	0	0	0	0	0	0	0	0	0	0	0	0	0	0	0.071934	0.026894	0.15614	0.72712	0.36256	1.6318	0.57289	0.96293	0.80926	0.05947	0.16681	0	0	0	0	0	0	0	0	0	0	0	0	0	0	0	0	0	0
1.5501	0.85449	0	0	0	0	0	0	0	0	0	0	0	0	0	0	0	0	0	0	0	0.84394	1.5322	0.67137	0.36507	0.31314	0.84977	0.53342	0.7473	0.32808	0	0	0	0	0.30323	0.17894	0	0	0	0	0	0	0	0	0	0.1761	0.38347	0	0	0
0.071485	0.00093567	0	0	0	0	0	0	0	0	0	0	0	0	0	0	0	0	0	0	0	0.26024	0.77755	0.037741	0.92418	1.073	0.62353	0.2487	0.39325	0	0.6421	0.39592	0.78327	0.29985	0.80357	0.19217	0	0	0.7151	0.23299	0	0	0	0	0	0.13861	0.30182	0	0	0
0	0	0	0	0	0	0	0	0	0	0	0	0	0	0	0	0	0	0	0	0	0	0	0.13994	0.46103	0.531	0.046759	0.18879	0.22151	0	0.80654	0.57263	0.15388	0.10402	0.18106	0	0	0	0.039151	0.012756	0	0	0	0	0	0	0	0	0	0
0	0	0	0	0	0	0	0	0	0	0	0	0	0	0	0	0	0	0	0	0	0	0	0.10035	0.46136	0.2054	0.50722	0.39019	1.3402	0.014344	1.3961	0.20634	0	0	0	0	0	0	0	0	0	0	0	0	0	0	0	0	0	0
0	0	0.04248	0.18582	0.1083	0	0	0	0	0	0	0	0	0	0	0	0	0	0	0	0	0	0	0	0.30756	0.39958	0.43614	0.58678	1.5946	0.57378	0.69281	0.00077995	0	0	0.03189	0.0016657	0	0	0	0	0	0	0	0	0	0	0	0	0	0
0	0	0.18261	0.85674	0.62405	0	0	0	0	0	0	0	0	0	0	0	0	0	0	0	0	0	0	0	0	0	0	0.30314	1.049	0.70769	0.31678	0	0	0	0.91847	0.047974	0	0.083934	0.60046	0.57556	0.0017898	0	0	0	0	0	0	0	0	0
0	0	0	0	0	0	0	0	0	0	0	0	0.054995	0.010311	0	0	0	0	0	0	0	0	0	0	0	0	1.0622	0.41447	0.70941	1.0791	0.70355	0	0	0	0	0	0	0.16655	0.28329	0.42134	0.0013102	0.596	0.34724	0	0	0	0	0	0	0
0	0.4095	0.93445	0.016562	0	0	0	0	0	0	0.17017	0.1318	0.78711	0.14758	0	0	0	0	0	0	0	0	0	0	0.037321	0.15444	1.0174	0.080173	0.13489	1.1722	0.95529	0.381	0	0	0	0	0	0.82456	0.041202	0	0	0.035865	0.020896	0	0	0	0	0	0	0
0.1755	0.386	0.26247	0.003208	0	0	0	0	0	0	0.39336	0.30467	0	0	0	0	0	0	0	0	0	0	0	0	0.52277	1.1679	0.87904	0.28148	0.51247	0.011683	1.0428	0.30743	0	0	0	0	0	0	0	0	0	0	0	0	0	0	0	0	0	0
0.75956	0.052751	0	0	0	0	0	0	0	0	0	0	0	0	0	0	0	0	0	0	0	0	0	0	0.040628	0.23733	0.071915	0.032989	0.46524	0.010607	0.50527	0.0089527	0	0	0	0	0	0	0	0	0	0	0	0	0	0	0	0	0	0
0	0	0	0	0	0	0	0	0	0	0	0	0	0	0	0	0	0	0	0	0	0	0	0	0	0	0	0	0	0	0	0	0	0	0	0	0	0	0	0	0	0	0	0	0	0	0	0	0	0
0	0	0	0	0	0	0	0	0	0	0	0	0	0	0	0	0	0	0	0	0	0	0	0	0	0	0	0	0	0	0	0	0	0	0	0	0	0	0.31152	0.47605	0	0	0	0	0	0	0	0	0	0
0	0	0	0	0	0	0	0	0	0	0	0	0	0	0	0	0	0	0	0	0	0	0	0	0	0	0	0	0	0	0	0	0	0	0	0	0	0	0.084027	0.94192	0.14661	0	0	0	0	0	0	0	0	0
0.72023	0.21888	0	0	0	0	0	0	0	0	0	0	0	0	0	0	0	0	0	0	0	0	0	0	0	0	0	0	0	0	0	0	0	0	0	0	0	0	0	0.033784	0.0060886	0	0	0	0	0	0	0	0	0
0.99497	0.030425	0	0	0	0	0	0	0	0	0	0	0	0	0	0	0	0	0	0	0	0	0	0	0	0	0	0	0	0	0	0	0	0	0	0	0	0	0	0	0	0	0	0	0	0	0	0	0	0
0.034906	0.00059752	0	0	0	0	0	0	0	0	0	0	0	0	0	0	0	0	0	0	0	0	0	0	0	0	0	0	0	0	0	0	0	0	0	0	0	0	0	0	0	0	0	0	0	0	0	0	0	0
0	0	0	0	0	0	0	0	0	0	0	0	0	0	0	0	0	0	0	0	0	0	0	0	0	0	0	0	0	0	0	0	0	0	0	0	0	0	0	0	0	0	0	0	0	0	0	0	0	0
0	0	0	0	0	0	0	0	0	0	0	0	0	0	0	0	0	0	0	0	0	0	0	0	0	0	0	0	0	0	0	0	0	0	0	0	0	0	0	0	0	0	0	0	0	0	0	0	0	0
0	0	0	0	0	0	0	0	0	0	0	0	0	0	0	0	0	0	0	0	0	0	0	0	0	0	0	0	0	0	0	0	0	0	0	0	0	0	0	0	0	0	0	0	0	0	0	0	0	0
0	0	0	0	0	0	0	0	0	0	0	0	0	0	0	0	0	0	0	0	0	0	0	0	0	0	0	0	0	0	0	0	0	0	0	0	0	0	0	0	0	0	0	0	0	0	0	0	0	0
0	0	0	0	0	0	0	0	0	0	0	0	0	0	0	0	0	0	0	0	0	0	0	0	0	0	0	0	0	0	0	0	0	0	0	0	0	0	0	0	0	0	0	0	0	0	0	0	0	0
0	0	0	0	0	0	0	0	0	0	0	0	0	0	0	0	0	0	0	0	0	0	0	0	0	0	0	0	0	0	0	0	0	0	0	0	0	0	0	0	0	0	0	0	0	0	0	0	0	0
0	0	0	0	0	0	0	0	0	0	0	0	0	0	0	0	0	0	0	0	0	0	0	0	0	0	0	0	0	0	0	0	0	0	0	0	0	0	0	0	0	0	0	0	0	0	0	0	0	0
0	0	0	0	0	0	0	0	0	0	0	0	0	0	0	0	0	0	0	0	0	0	0	0	0	0	0	0	0	0	0	0	0	0	0	0	0	0	0	0	0	0	0	0	0	0	0	0	0	0
0	0	0	0	0	0	0	0	0	0	0	0	0	0	0	0	0	0	0	0	0	0	0	0	0	0	0	0	0	0	0	0	0	0	0	0	0	0	0	0	0	0	0	0	0	0	0	0	0	0
0	0	0	0	0	0	0	0	0	0	0	0	0	0	0	0	0	0	0	0	0	0	0	0	0	0	0	0	0	0	0	0	0	0	0	0	0	0	0	0	0	0	0	0	0	0	0	0	0	0
0	0	0	0	0	0	0	0	0	0	0	0	0	0	0	0	0	0	0	0	0	0	0	0	0	0	0	0	0	0	0	0	0	0	0	0	0	0	0	0	0	0	0	0	0	0	0	0	0	0
0	0	0	0	0	0	0	0	0	0	0	0	0	0	0	0	0	0	0	0	0	0	0	0	0	0	0	0	0	0	0	0	0	0	0	0	0	0	0	0	0	0	0	0	0	0	0	0	0	0
0	0	0	0	0	0	0	0	0	0	0	0	0	0	0	0	0	0	0	0	0	0	0	0	0	0	0	0	0	0	0	0	0	0	0	0	0	0	0	0	0	0	0	0	0	0	0	0	0	0
0	0	0	0	0	0	0	0	0	0	0	0	0	0	0	0	0	0	0	0	0	0	0	0	0	0	0	0	0	0	0	0	0	0	0	0	0	0	0	0	0	0	0	0	0	0	0	0	0	0
0	0	0	0	0	0	0	0	0	0	0	0	0	0	0	0	0	0	0	0	0	0	0	0	0	0	0	0	0	0	0	0	0	0	0	0	0	0	0	0	0	0	0	0	0	0	0	0	0	0
0	0	0	0	0	0	0	0	0	0	0	0	0	0	0	0	0	0	0	0	0	0	0	0	0	0	0	0	0	0	0	0	0	0	0	0	0	0	0	0	0	0	0	0	0	0	0	0	0	0
0	0	0	0	0	0	0	0	0	0	0	0	0	0	0	0	0	0	0	0	0	0	0	0	0	0	0	0	0	0	0	0	0	0	0	0	0	0	0	0	0	0	0	0	0	0	0	0	0	0
0	0	0	0	0	0	0	0	0	0	0	0	0	0	0	0	0	0	0	0	0	0	0	0	0	0	0	0	0	0	0	0	0	0	0	0	0	0	0	0	0	0	0	0	0	0	0	0	0	0
0	0	0	0	0	0	0	0	0	0	0	0	0	0	0	0	0	0	0	0	0	0	0	0	0	0	0	0	0	0	0	0	0	0	0	0	0	0	0	0	0	0	0	0	0	0	0	0	0	0
0	0	0	0	0	0	0	0	0	0	0	0	0	0	0	0	0	0	0	0	0	0	0	0	0	0	0	0	0	0	0	0	0	0	0	0	0	0	0	0	0	0	0	0	0	0	0	0	0	0
0	0	0	0	0	0	0	0	0	0	0	0	0	0	0	0	0	0	0	0	0	0	0	0	0	0	0	0	0	0	0	0	0	0	0	0	0	0	0	0	0	0	0	0	0	0	0	0	0	0
0	0	0	0	0	0	0	0	0	0	0	0	0	0	0	0	0	0	0	0	0	0	0	0	0	0	0	0	0	0	0	0	0	0	0	0	0	0	0	0	0	0	0	0	0	0	0	0	0	0
0	0	0	0	0	0	0	0	0	0	0	0	0	0	0	0	0	0	0	0	0	0	0	0	0	0	0	0	0	0	0	0	0	0	0	0	0	0	0	0	0	0	0	0	0	0	0	0	0	0
0	0	0	0	0	0	0	0	0	0	0	0	0	0	0	0	0	0	0	0	0	0	0	0	0	0	0	0	0	0	0	0	0	0	0	0	0	0	0	0	0	0	0	0	0	0	0	0	0	0
0	0	0	0	0	0	0	0	0	0	0	0	0	0	0	0	0	0	0	0	0	0	0	0	0	0	0	0	0	0	0	0	0	0	0	0	0	0	0	0	0	0	0	0	0	0	0	0	0	0
0	0	0	0	0	0	0	0	0	0	0	0	0	0	0	0	0	0	0	0	0	0	0	0	0	0	0	0	0	0	0	0	0	0	0	0	0	0	0	0	0	0	0	0	0	0	0	0	0	0
[truncated: 206 more columns]
