# Supplementary material for: Non-local crime density estimation incorporating housing information
Source: Philos Trans A Math Phys Eng Sci. 2014 Nov 13;372(2028):20130403. doi: 10.1098/rsta.2013.0403 (PMC4186253; doi:10.1098/rsta.2013.0403)
Supplement: SFSat.csv [file rsta20130403supp6.csv]

0.28051	0.38387	0.32979	0.34769	0.39045	0.4244	0.4008	0.39624	0.40428	0.38157	0.39593	0.37272	0.38536	0.3933	0.38003	0.40068	0.35814	0.37297	0.33818	0.38171	0.37942	0.36579	0.37707	0.41701	0.39065	0.40733	0.37925	0.36777	0.34673	0.3446	0.35594	0.33977	0.38588	0.37363	0.36145	0.37597	0.41632	0.40936	0.35958	0.37054	0.33132	0.36272	0.4171	0.42147	0.34059	0.37821	0.38712	0.35046	0.30478	0.3423
0.39262	0.48072	0.48282	0.4297	0.48957	0.56735	0.52858	0.53157	0.53107	0.54434	0.49542	0.48183	0.49599	0.54454	0.51844	0.4776	0.46919	0.46283	0.47349	0.48578	0.49665	0.4867	0.52677	0.5306	0.58097	0.53752	0.51862	0.46727	0.46726	0.47526	0.50131	0.45419	0.4755	0.48039	0.47883	0.52873	0.56106	0.55152	0.4505	0.55762	0.51674	0.50768	0.47716	0.49223	0.51352	0.44857	0.44919	0.4802	0.45312	0.44395
0.40822	0.4591	0.51146	0.44642	0.45151	0.53284	0.51518	0.45411	0.45991	0.4788	0.47668	0.51825	0.51184	0.52148	0.4897	0.46018	0.47337	0.46533	0.51112	0.42538	0.52285	0.50188	0.51375	0.52875	0.61157	0.54083	0.49535	0.53682	0.56224	0.53021	0.49827	0.50431	0.49826	0.47972	0.48713	0.5554	0.59377	0.60879	0.61366	0.62551	0.54873	0.5571	0.5547	0.56807	0.60108	0.52718	0.54767	0.55666	0.56849	0.55838
0.42452	0.4543	0.52125	0.44283	0.49188	0.51636	0.47188	0.454	0.45596	0.46201	0.5008	0.51032	0.4838	0.49277	0.48363	0.49968	0.40459	0.48028	0.50522	0.47698	0.50907	0.48487	0.50438	0.53314	0.51485	0.5266	0.52876	0.55648	0.53772	0.59302	0.53169	0.57241	0.58092	0.58336	0.61627	0.58899	0.53971	0.5302	0.48681	0.47376	0.49204	0.48611	0.48785	0.46013	0.48517	0.50991	0.45822	0.4556	0.46124	0.49554
0.43315	0.52231	0.47413	0.44992	0.51122	0.50908	0.47644	0.40683	0.40739	0.46636	0.43942	0.4448	0.46151	0.46719	0.44595	0.44037	0.42767	0.42393	0.46376	0.46037	0.46154	0.47331	0.49751	0.50537	0.44015	0.41187	0.50851	0.55591	0.56603	0.55426	0.53907	0.60908	0.56148	0.52289	0.49	0.45375	0.42618	0.56392	0.60119	0.56772	0.5994	0.54394	0.57454	0.59239	0.56606	0.55485	0.5533	0.55858	0.50426	0.56266
0.40297	0.49353	0.46284	0.41194	0.48095	0.49602	0.49674	0.45434	0.45405	0.44691	0.45822	0.46993	0.43681	0.45772	0.44815	0.45508	0.45082	0.43873	0.42082	0.43597	0.46528	0.47141	0.49393	0.52323	0.49913	0.50431	0.52464	0.54658	0.56268	0.56439	0.55389	0.5021	0.45957	0.40723	0.4338	0.54155	0.45228	0.54764	0.66778	0.72483	0.57756	0.41089	0.47161	0.44433	0.46645	0.41377	0.43994	0.47678	0.44484	0.47715
0.3814	0.47276	0.44786	0.4584	0.46963	0.52023	0.52539	0.4833	0.48752	0.50026	0.48042	0.47198	0.46493	0.45747	0.48056	0.47161	0.48765	0.52518	0.49643	0.50187	0.4744	0.48492	0.50338	0.48967	0.48947	0.54829	0.59857	0.59851	0.51152	0.4372	0.40314	0.46577	0.47069	0.47366	0.43184	0.51897	0.51164	0.5892	0.67024	0.76506	0.56162	0.42392	0.47539	0.42448	0.47582	0.46052	0.43548	0.48315	0.43201	0.39508
0.41975	0.54712	0.49396	0.46402	0.50031	0.5315	0.51251	0.53947	0.56348	0.55184	0.55079	0.48761	0.45576	0.43576	0.46684	0.46777	0.46325	0.43659	0.41345	0.47793	0.49797	0.49254	0.53897	0.58188	0.58083	0.58532	0.52084	0.42043	0.39506	0.47151	0.48161	0.52495	0.51217	0.49737	0.49829	0.53367	0.46692	0.59753	0.63221	0.69407	0.5911	0.44815	0.46818	0.47463	0.50867	0.5276	0.43097	0.44378	0.40191	0.40452
0.3915	0.50626	0.45952	0.42949	0.50033	0.53363	0.5187	0.55847	0.59572	0.52293	0.52797	0.53525	0.53145	0.52941	0.53376	0.55424	0.56522	0.53859	0.54081	0.54669	0.54206	0.53852	0.50206	0.47081	0.48008	0.51464	0.48295	0.45874	0.43491	0.45495	0.50722	0.47969	0.4952	0.50469	0.50783	0.50299	0.48722	0.60982	0.51461	0.60258	0.57863	0.48708	0.4539	0.48434	0.47139	0.48812	0.45927	0.41273	0.42137	0.41266
0.38857	0.52955	0.54658	0.55063	0.55954	0.6107	0.5299	0.44827	0.44898	0.48754	0.49861	0.51501	0.45924	0.44511	0.45815	0.45862	0.4756	0.43399	0.41465	0.42082	0.41567	0.45223	0.43464	0.46182	0.44613	0.51635	0.4916	0.45949	0.47883	0.53062	0.56791	0.50535	0.51687	0.50784	0.51519	0.47404	0.45955	0.61192	0.56332	0.5177	0.53333	0.44448	0.43757	0.414	0.44949	0.47743	0.44629	0.4558	0.43173	0.4314
0.46044	0.53791	0.45284	0.4456	0.45839	0.47784	0.48034	0.49246	0.38081	0.40378	0.45273	0.4529	0.45688	0.45437	0.41936	0.45708	0.48205	0.45285	0.47374	0.43143	0.49039	0.47551	0.42665	0.48749	0.47143	0.54945	0.44927	0.46199	0.51879	0.50601	0.53849	0.52992	0.50069	0.44097	0.52981	0.49553	0.44049	0.61655	0.59925	0.52936	0.46982	0.39244	0.44741	0.42685	0.4584	0.4884	0.44252	0.47033	0.4315	0.43092
0.36398	0.47808	0.41627	0.47583	0.47833	0.51093	0.46221	0.49449	0.4793	0.43696	0.46411	0.48239	0.47684	0.43987	0.44894	0.49715	0.46673	0.45983	0.47132	0.46536	0.49375	0.44209	0.49105	0.50055	0.47667	0.51362	0.45997	0.45975	0.48822	0.50631	0.53433	0.53496	0.49787	0.47257	0.51949	0.50461	0.51079	0.62186	0.60437	0.51731	0.48234	0.48321	0.44197	0.45092	0.43488	0.40671	0.43402	0.43389	0.38791	0.42329
0.41828	0.53163	0.4954	0.49253	0.50053	0.47949	0.44645	0.42297	0.50303	0.51136	0.41535	0.40689	0.47869	0.42195	0.46828	0.45654	0.46905	0.48844	0.48745	0.47135	0.39275	0.455	0.49941	0.49996	0.51166	0.4729	0.45601	0.45831	0.43542	0.47894	0.54212	0.49902	0.46544	0.45931	0.4999	0.47284	0.50635	0.53324	0.50003	0.46534	0.451	0.4055	0.37949	0.41972	0.46129	0.44627	0.44786	0.41483	0.40422	0.47047
0.40578	0.51603	0.48806	0.48356	0.50884	0.48202	0.47041	0.46395	0.4233	0.48154	0.46468	0.39279	0.3702	0.42469	0.47471	0.46267	0.49422	0.48481	0.49137	0.40302	0.40636	0.40256	0.45972	0.46395	0.49699	0.44379	0.42088	0.45115	0.45581	0.45113	0.51278	0.48974	0.46326	0.47524	0.4872	0.45776	0.50416	0.46335	0.41536	0.44015	0.43497	0.4172	0.41936	0.40395	0.46313	0.48629	0.41197	0.38364	0.41875	0.42544
0.42258	0.53561	0.47427	0.45063	0.48005	0.49497	0.47475	0.47803	0.42844	0.47642	0.49584	0.5078	0.38984	0.37747	0.40932	0.49024	0.50904	0.45214	0.39363	0.42621	0.46121	0.43101	0.47093	0.47206	0.48522	0.46061	0.47656	0.42752	0.43565	0.47302	0.46426	0.52648	0.51109	0.49701	0.53135	0.49107	0.43897	0.44255	0.44346	0.46018	0.4272	0.46878	0.47024	0.47699	0.49024	0.49272	0.41944	0.42587	0.42999	0.43123
0.40397	0.507	0.51333	0.4856	0.50184	0.49676	0.47921	0.49069	0.43119	0.4863	0.45447	0.44378	0.44402	0.37786	0.44022	0.46879	0.4533	0.43325	0.41365	0.45703	0.46326	0.43168	0.4754	0.46979	0.50021	0.52616	0.49891	0.48076	0.44095	0.48307	0.44108	0.49462	0.51292	0.48709	0.4836	0.47935	0.4716	0.40144	0.45938	0.48392	0.49857	0.51788	0.49674	0.45565	0.43462	0.48128	0.46311	0.44116	0.43903	0.44875
0.41037	0.51816	0.50611	0.50614	0.5205	0.48111	0.45247	0.4887	0.49409	0.4784	0.42469	0.42326	0.4762	0.48544	0.39786	0.43897	0.46802	0.4584	0.43117	0.45664	0.47923	0.47603	0.48631	0.47423	0.46519	0.50256	0.48084	0.46928	0.48585	0.51126	0.47792	0.50449	0.52174	0.49447	0.48753	0.47878	0.48507	0.45508	0.44478	0.47527	0.47361	0.47111	0.41258	0.43521	0.45753	0.43013	0.44022	0.43413	0.44213	0.47671
0.4132	0.50559	0.50157	0.51333	0.49327	0.50588	0.46202	0.49508	0.49159	0.46235	0.45064	0.44233	0.43041	0.47369	0.44744	0.43297	0.43327	0.43707	0.47277	0.46046	0.47204	0.45824	0.47491	0.46096	0.43209	0.47069	0.50539	0.52156	0.45936	0.50205	0.49656	0.48179	0.49505	0.47512	0.5419	0.48349	0.46982	0.52157	0.51235	0.46449	0.46232	0.45411	0.3869	0.4097	0.46268	0.44806	0.42286	0.45548	0.43425	0.4075
0.38893	0.47282	0.49057	0.49768	0.49049	0.45957	0.44495	0.45069	0.43925	0.4493	0.44004	0.42552	0.40421	0.41202	0.46332	0.43697	0.42648	0.44931	0.46324	0.47205	0.41499	0.42533	0.4382	0.44639	0.41661	0.49793	0.47466	0.4896	0.45722	0.48794	0.48609	0.48069	0.44648	0.46979	0.54655	0.4953	0.46946	0.56256	0.54272	0.47557	0.4658	0.47385	0.48954	0.47635	0.44995	0.47264	0.48964	0.47868	0.4057	0.45296
0.43988	0.57951	0.53425	0.47942	0.48932	0.46053	0.43771	0.47187	0.42294	0.44968	0.46288	0.43521	0.41063	0.44044	0.44284	0.39041	0.36209	0.45831	0.40034	0.40875	0.42558	0.41299	0.42551	0.43352	0.4386	0.44639	0.46161	0.46478	0.46394	0.46968	0.49699	0.47543	0.45172	0.49762	0.52665	0.49354	0.4901	0.57305	0.53518	0.4647	0.44604	0.47137	0.49863	0.47823	0.44842	0.44298	0.46194	0.49917	0.44311	0.42479
0.41478	0.60433	0.58298	0.49868	0.48035	0.47459	0.4539	0.46446	0.42835	0.4582	0.46693	0.47951	0.45991	0.45733	0.44793	0.40641	0.38078	0.4303	0.3836	0.43496	0.43484	0.42578	0.43844	0.46152	0.47206	0.47692	0.4905	0.45478	0.53351	0.53812	0.49575	0.4787	0.43385	0.47332	0.46521	0.50192	0.4895	0.48927	0.51153	0.49224	0.56416	0.59183	0.60822	0.61528	0.56088	0.4487	0.42446	0.46447	0.41426	0.44046
0.36588	0.46145	0.45275	0.46111	0.47217	0.43896	0.47156	0.47854	0.41664	0.44837	0.47888	0.4592	0.47123	0.47549	0.49443	0.51022	0.38229	0.3939	0.39646	0.43325	0.46739	0.45972	0.47715	0.47371	0.47007	0.49499	0.5388	0.49677	0.60429	0.49838	0.51391	0.5376	0.51102	0.51119	0.46866	0.45151	0.34951	0.4676	0.53345	0.51602	0.66885	0.61772	0.60227	0.63478	0.58609	0.46761	0.42744	0.42145	0.41603	0.43915
0.37061	0.46537	0.46209	0.45943	0.44735	0.46034	0.48244	0.4425	0.42053	0.45539	0.44516	0.48587	0.47061	0.42686	0.49503	0.55075	0.43669	0.40152	0.36083	0.40489	0.44324	0.49386	0.49923	0.4796	0.46147	0.48023	0.5389	0.50244	0.52146	0.49657	0.52199	0.53873	0.52416	0.51303	0.50383	0.46536	0.4429	0.60964	0.51691	0.59831	0.69178	0.45913	0.49382	0.50011	0.52939	0.48668	0.50214	0.49493	0.48941	0.4556
0.3724	0.46699	0.45683	0.48027	0.48044	0.4732	0.45878	0.44699	0.3966	0.46512	0.46019	0.46687	0.46629	0.4548	0.47869	0.48851	0.45171	0.41016	0.39164	0.40699	0.44986	0.45947	0.49059	0.49298	0.48839	0.52275	0.54663	0.49317	0.47328	0.46615	0.49936	0.47003	0.46732	0.46338	0.47846	0.41705	0.47386	0.65421	0.5262	0.65149	0.73814	0.50993	0.56027	0.57383	0.5718	0.53669	0.56245	0.55686	0.5882	0.5399
0.37231	0.45723	0.45913	0.46312	0.42806	0.4149	0.41345	0.39768	0.40055	0.43474	0.45393	0.46113	0.47316	0.47004	0.48727	0.46655	0.45135	0.40911	0.41334	0.42945	0.49891	0.46023	0.44752	0.46679	0.4926	0.4847	0.52522	0.48986	0.47486	0.453	0.47221	0.46492	0.46095	0.44552	0.48383	0.51621	0.53142	0.56041	0.49661	0.51536	0.5286	0.52972	0.52664	0.5088	0.52037	0.55893	0.55032	0.57506	0.5104	0.58436
0.3408	0.44486	0.45161	0.45633	0.44476	0.49663	0.44874	0.43857	0.41415	0.47705	0.49419	0.48772	0.47915	0.47299	0.4701	0.46693	0.47753	0.42844	0.40771	0.46285	0.46816	0.48625	0.49857	0.47625	0.49657	0.53228	0.62428	0.5941	0.52821	0.49928	0.46311	0.49015	0.47203	0.49171	0.51602	0.59864	0.65172	0.53152	0.46793	0.46698	0.43668	0.45222	0.43888	0.43978	0.45607	0.56694	0.5346	0.47764	0.44693	0.47487
0.39217	0.50838	0.49007	0.48233	0.48421	0.48943	0.43671	0.42965	0.41134	0.44252	0.45015	0.46439	0.46653	0.46361	0.43254	0.46206	0.52928	0.49194	0.38762	0.41508	0.44771	0.43316	0.51889	0.4864	0.47023	0.50404	0.52386	0.51113	0.49418	0.50493	0.47591	0.44862	0.4575	0.48768	0.5214	0.58546	0.64647	0.49245	0.48748	0.64636	0.6353	0.62606	0.615	0.61278	0.56815	0.52489	0.48855	0.43728	0.45417	0.44198
0.39971	0.49703	0.51534	0.51529	0.4963	0.47438	0.49416	0.44718	0.36647	0.44755	0.4526	0.45901	0.47832	0.48291	0.47777	0.45551	0.49138	0.48999	0.38994	0.41553	0.46527	0.43169	0.48146	0.48905	0.47339	0.47533	0.5045	0.48314	0.45859	0.43173	0.46317	0.46665	0.46857	0.48209	0.53109	0.5962	0.64141	0.56625	0.48317	0.6166	0.61208	0.60287	0.56953	0.57655	0.55781	0.52654	0.47948	0.44436	0.44386	0.49938
0.43138	0.536	0.50317	0.48203	0.49139	0.4342	0.4879	0.48043	0.36978	0.43645	0.4697	0.46899	0.47488	0.48143	0.47661	0.47859	0.50781	0.50869	0.3988	0.45989	0.46839	0.42411	0.46237	0.50424	0.509	0.46569	0.46521	0.47334	0.47508	0.48874	0.4831	0.48885	0.47273	0.49652	0.56755	0.63228	0.64749	0.6061	0.4928	0.56604	0.59034	0.60485	0.6102	0.54324	0.55282	0.54598	0.48979	0.44848	0.45434	0.53288
0.41488	0.45136	0.43469	0.46836	0.42111	0.43128	0.47471	0.47645	0.42514	0.44659	0.4756	0.47809	0.48226	0.49644	0.49429	0.50289	0.5165	0.49494	0.44615	0.49427	0.50944	0.47126	0.48654	0.50153	0.494	0.49009	0.45788	0.47877	0.46254	0.46667	0.50671	0.5544	0.53468	0.52657	0.54696	0.63158	0.64491	0.57611	0.48328	0.58205	0.61694	0.57417	0.5799	0.62355	0.54489	0.55634	0.55886	0.50678	0.50901	0.50148
0.40159	0.47274	0.43952	0.43657	0.4477	0.44774	0.43082	0.4275	0.39321	0.46784	0.47083	0.47778	0.48374	0.47189	0.46162	0.51245	0.5115	0.49055	0.46215	0.44353	0.47877	0.49319	0.45118	0.47761	0.483	0.49009	0.49344	0.48025	0.51215	0.5262	0.49515	0.54979	0.5383	0.55548	0.53683	0.65176	0.63445	0.5303	0.48691	0.60768	0.62478	0.61693	0.59805	0.53052	0.5318	0.56555	0.52826	0.50601	0.48221	0.48827
0.40191	0.5108	0.42669	0.40807	0.4186	0.41662	0.43683	0.46739	0.40274	0.42687	0.48472	0.4994	0.49693	0.49538	0.48891	0.47356	0.50473	0.4509	0.43946	0.44317	0.45119	0.48018	0.44786	0.48572	0.51331	0.4766	0.48812	0.453	0.46011	0.50483	0.5408	0.59486	0.52835	0.54602	0.5717	0.69112	0.60696	0.49418	0.52848	0.57503	0.53057	0.5926	0.62153	0.52149	0.51485	0.56228	0.48802	0.41746	0.44018	0.48744
0.40554	0.49658	0.42647	0.43153	0.4469	0.40257	0.4428	0.41529	0.38827	0.4336	0.46678	0.52392	0.54444	0.56796	0.55835	0.53425	0.55313	0.4739	0.42389	0.46905	0.446	0.4629	0.44984	0.49284	0.50957	0.519	0.52189	0.43364	0.47249	0.47617	0.47247	0.55589	0.55228	0.52245	0.52174	0.68424	0.61298	0.50242	0.4944	0.52471	0.56825	0.59658	0.51956	0.52559	0.52073	0.55298	0.45149	0.39961	0.4313	0.46621
0.37837	0.49311	0.4915	0.41943	0.39887	0.4007	0.3817	0.43808	0.43056	0.45439	0.49404	0.52135	0.54826	0.54303	0.60792	0.6255	0.53642	0.49442	0.52109	0.57233	0.55436	0.53227	0.50231	0.49497	0.49858	0.46826	0.48529	0.49833	0.52841	0.4968	0.48949	0.50391	0.47925	0.49163	0.56484	0.69736	0.61928	0.47969	0.48064	0.49662	0.51941	0.53314	0.56023	0.55233	0.56072	0.5167	0.48324	0.51154	0.50762	0.50853
0.36247	0.46359	0.45739	0.44192	0.42885	0.3911	0.38577	0.4263	0.41341	0.44423	0.47131	0.5166	0.54479	0.52723	0.62694	0.61502	0.60024	0.56244	0.54128	0.57786	0.61084	0.58489	0.53774	0.47802	0.5613	0.50245	0.42082	0.51299	0.5735	0.48932	0.53216	0.53932	0.52621	0.52638	0.58408	0.69068	0.61213	0.44155	0.5175	0.61514	0.60495	0.60429	0.68118	0.6883	0.66138	0.52972	0.49999	0.4549	0.49414	0.50266
0.40327	0.52088	0.46602	0.42612	0.38971	0.3985	0.42156	0.39449	0.40599	0.45427	0.48939	0.50819	0.50121	0.51784	0.56015	0.57487	0.47085	0.40608	0.42706	0.43203	0.41955	0.47624	0.52061	0.5307	0.55492	0.50896	0.43318	0.51051	0.47509	0.4865	0.53722	0.55519	0.54933	0.50418	0.57996	0.64715	0.51769	0.41341	0.51967	0.61816	0.5452	0.54274	0.62764	0.6243	0.59243	0.56543	0.51317	0.47197	0.45136	0.44001
0.39021	0.4789	0.44522	0.40407	0.40793	0.44075	0.46601	0.41736	0.40227	0.4531	0.45862	0.45288	0.51318	0.46243	0.4719	0.5072	0.44	0.40793	0.4815	0.51581	0.51696	0.50799	0.51728	0.54611	0.53223	0.51393	0.50625	0.50485	0.48407	0.50057	0.47213	0.55774	0.52689	0.51239	0.57028	0.59037	0.48561	0.45274	0.4974	0.49042	0.49792	0.51088	0.50344	0.4936	0.52655	0.56557	0.5118	0.5042	0.44806	0.47334
0.38611	0.44558	0.44475	0.45499	0.47558	0.48897	0.47205	0.4411	0.39264	0.46605	0.44046	0.45813	0.48847	0.48944	0.54372	0.54412	0.48997	0.46662	0.49009	0.56576	0.58966	0.59656	0.46154	0.52923	0.53291	0.54399	0.54961	0.50789	0.54669	0.55071	0.5174	0.60832	0.60816	0.59217	0.62449	0.66327	0.50943	0.44946	0.48727	0.43462	0.4759	0.69391	0.58869	0.4204	0.44917	0.51617	0.48194	0.49437	0.44929	0.4601
0.35753	0.46171	0.46277	0.47661	0.46739	0.46084	0.4182	0.45602	0.42995	0.47774	0.47819	0.44913	0.43037	0.44871	0.57387	0.59806	0.59978	0.52606	0.496	0.54861	0.58564	0.68636	0.47347	0.51796	0.57179	0.58583	0.57334	0.54637	0.52927	0.55711	0.56659	0.60945	0.56601	0.58808	0.67499	0.7146	0.52872	0.47272	0.49054	0.5503	0.61636	0.65233	0.64321	0.61972	0.48798	0.5177	0.50166	0.49745	0.50302	0.44615
0.3407	0.43432	0.46502	0.48731	0.47155	0.46587	0.47258	0.49368	0.437	0.45376	0.45712	0.45263	0.42003	0.4689	0.53014	0.50908	0.51171	0.53363	0.51777	0.50967	0.56734	0.64275	0.47144	0.53012	0.51795	0.56873	0.54879	0.45809	0.48275	0.51021	0.59889	0.66055	0.59859	0.65063	0.65261	0.65323	0.53066	0.47718	0.52737	0.64722	0.68503	0.65052	0.64087	0.7488	0.57516	0.54239	0.48353	0.4655	0.4641	0.45891
0.343	0.47417	0.49912	0.51795	0.50215	0.47643	0.43982	0.4883	0.4274	0.45485	0.45224	0.43261	0.42181	0.45962	0.4493	0.45808	0.49704	0.47149	0.46313	0.52234	0.53139	0.50873	0.52507	0.60843	0.54578	0.57885	0.56251	0.43079	0.42943	0.44356	0.55258	0.67701	0.63298	0.69139	0.4921	0.46618	0.5046	0.52558	0.57659	0.5806	0.58436	0.58895	0.58948	0.69504	0.73392	0.61546	0.55723	0.5263	0.47439	0.47943
0.33627	0.4671	0.46235	0.46292	0.49951	0.47859	0.43336	0.47818	0.43153	0.43769	0.44818	0.46899	0.43274	0.47185	0.45077	0.46812	0.50384	0.44557	0.43489	0.54539	0.52246	0.53429	0.57124	0.56449	0.4588	0.46698	0.49071	0.49981	0.52677	0.53987	0.62883	0.67897	0.64327	0.52151	0.46956	0.45483	0.47628	0.48308	0.49972	0.52898	0.54219	0.62322	0.52928	0.63627	0.66222	0.58747	0.4814	0.50144	0.43578	0.40763
0.34899	0.45408	0.47315	0.47945	0.46244	0.44794	0.44344	0.47249	0.43587	0.45178	0.4355	0.44099	0.50438	0.50292	0.50324	0.49628	0.48952	0.47301	0.45715	0.50876	0.50942	0.52123	0.49442	0.51258	0.52516	0.56922	0.54168	0.53394	0.53444	0.60992	0.6899	0.63276	0.48144	0.43928	0.41423	0.47367	0.45738	0.45988	0.53808	0.60351	0.61917	0.66048	0.60062	0.4989	0.56829	0.60058	0.53747	0.50975	0.46093	0.48609
0.36501	0.511	0.47763	0.47251	0.45854	0.44257	0.45168	0.48441	0.44992	0.41882	0.45304	0.45869	0.50472	0.48112	0.4793	0.50361	0.48237	0.49022	0.47418	0.47121	0.46188	0.48958	0.51094	0.54196	0.57466	0.57098	0.55951	0.57518	0.52726	0.6778	0.63748	0.45114	0.4394	0.43807	0.3675	0.41155	0.42503	0.4518	0.55627	0.66005	0.66242	0.63801	0.5453	0.47467	0.50466	0.59649	0.62004	0.59661	0.52608	0.52003
0.36853	0.50826	0.44879	0.42632	0.44217	0.47507	0.44997	0.41263	0.45128	0.47297	0.46744	0.48144	0.45176	0.411	0.46938	0.47355	0.47806	0.51648	0.49475	0.49015	0.48243	0.46313	0.49752	0.54285	0.50774	0.50963	0.51322	0.57859	0.66218	0.56544	0.44239	0.44473	0.40655	0.39456	0.43657	0.4528	0.43006	0.50023	0.58439	0.6759	0.68445	0.70626	0.57778	0.50501	0.51493	0.55907	0.55721	0.55136	0.48398	0.50907
0.38576	0.49838	0.44829	0.43115	0.42589	0.4207	0.43757	0.39893	0.39566	0.4098	0.45283	0.50811	0.48416	0.43428	0.47118	0.49515	0.51548	0.48756	0.4939	0.5048	0.46637	0.49787	0.49033	0.52419	0.53481	0.55993	0.61118	0.66718	0.60454	0.48266	0.48925	0.50395	0.50221	0.45742	0.44631	0.47855	0.47706	0.55763	0.61693	0.72552	0.76341	0.74655	0.63077	0.53331	0.55618	0.57793	0.65447	0.58694	0.47994	0.4858
0.37192	0.48916	0.45367	0.45221	0.4676	0.45585	0.4671	0.45745	0.43734	0.46466	0.48495	0.49666	0.4824	0.45111	0.4686	0.4804	0.51552	0.49644	0.48828	0.51121	0.49017	0.49858	0.49773	0.55267	0.53776	0.56792	0.64092	0.57066	0.51122	0.50521	0.56071	0.56431	0.50516	0.50604	0.49985	0.49273	0.49949	0.51991	0.59103	0.73662	0.74729	0.68466	0.64528	0.60937	0.6029	0.60374	0.60469	0.46832	0.41801	0.45582
0.39055	0.43008	0.436	0.4541	0.46875	0.46666	0.42663	0.42617	0.43103	0.49021	0.49557	0.47605	0.51432	0.50866	0.50944	0.52315	0.52058	0.50831	0.52994	0.52253	0.52143	0.53993	0.55547	0.52897	0.48574	0.49285	0.53563	0.52748	0.52114	0.49676	0.55745	0.5442	0.50627	0.51117	0.48849	0.51146	0.50863	0.57782	0.55799	0.64557	0.64499	0.56166	0.536	0.51686	0.51751	0.54839	0.52998	0.51594	0.52681	0.52567
0.37679	0.40729	0.43857	0.46067	0.44233	0.50206	0.42787	0.399	0.43501	0.43078	0.47299	0.44583	0.5391	0.51735	0.5001	0.48281	0.47051	0.4892	0.51302	0.50531	0.51612	0.583	0.58257	0.52686	0.53842	0.49865	0.4904	0.44307	0.50715	0.53143	0.53013	0.44822	0.51877	0.52149	0.53084	0.52218	0.49474	0.49887	0.55351	0.5775	0.50645	0.46264	0.52327	0.52482	0.51971	0.54785	0.57431	0.56848	0.61116	0.58563
0.35175	0.41852	0.44771	0.45917	0.44864	0.47125	0.4194	0.44839	0.46367	0.46905	0.48642	0.44254	0.4871	0.47725	0.48816	0.47752	0.43928	0.45799	0.47118	0.48347	0.51234	0.51714	0.50416	0.51943	0.56956	0.47118	0.51859	0.42738	0.47761	0.50372	0.43321	0.43087	0.4729	0.4946	0.50646	0.4546	0.47791	0.51342	0.55922	0.61439	0.61139	0.52268	0.54706	0.55089	0.59083	0.53148	0.55627	0.56516	0.53718	0.41444
0.36589	0.46704	0.43666	0.4652	0.48095	0.52997	0.49118	0.4318	0.46867	0.45721	0.49581	0.47806	0.45712	0.46266	0.48785	0.47468	0.40717	0.46982	0.46399	0.50096	0.48168	0.49229	0.51283	0.51886	0.52799	0.48458	0.50007	0.48324	0.48124	0.4822	0.47025	0.42652	0.46478	0.47271	0.50585	0.50871	0.55806	0.53292	0.56292	0.59699	0.58576	0.6063	0.53589	0.56316	0.51763	0.4913	0.48073	0.51951	0.47829	0.42079
0.39224	0.47833	0.47266	0.45472	0.46023	0.57215	0.53628	0.47562	0.47113	0.43802	0.44668	0.46917	0.46142	0.46474	0.48795	0.47303	0.39495	0.46574	0.47854	0.45405	0.45581	0.47103	0.46167	0.50878	0.54031	0.50841	0.53211	0.4429	0.4285	0.43803	0.50121	0.47262	0.48288	0.50419	0.47272	0.50976	0.53432	0.49908	0.51426	0.50939	0.4986	0.49909	0.50853	0.51943	0.5088	0.49061	0.462	0.52653	0.49761	0.46044
0.38128	0.47961	0.4464	0.48357	0.4541	0.49935	0.46565	0.45129	0.49373	0.46947	0.45414	0.52786	0.47938	0.47191	0.47543	0.46337	0.48953	0.45148	0.44952	0.4718	0.4651	0.46614	0.44719	0.53811	0.61311	0.47863	0.49985	0.41357	0.409	0.48261	0.50946	0.43218	0.44683	0.4541	0.41013	0.48312	0.45338	0.42479	0.48501	0.54972	0.5914	0.54584	0.52945	0.53042	0.55949	0.50292	0.51553	0.55161	0.49905	0.44675
0.36899	0.43765	0.42687	0.45849	0.44092	0.40594	0.42289	0.40889	0.46715	0.45731	0.4467	0.46879	0.42589	0.4594	0.43803	0.43993	0.46979	0.39583	0.41785	0.44618	0.43724	0.51385	0.53519	0.51069	0.46791	0.4588	0.47183	0.4483	0.46577	0.53386	0.48131	0.52166	0.47394	0.42716	0.48695	0.50962	0.46601	0.43457	0.51544	0.52943	0.56496	0.54079	0.51333	0.51743	0.52876	0.49311	0.48358	0.52608	0.52779	0.53543
0.39374	0.42334	0.45326	0.4577	0.44496	0.44765	0.4814	0.46622	0.45682	0.45595	0.51573	0.50046	0.44231	0.46151	0.5041	0.43187	0.48255	0.44817	0.4285	0.43937	0.43716	0.49166	0.49008	0.50353	0.46674	0.48834	0.44194	0.44676	0.46746	0.49903	0.54577	0.54772	0.5264	0.52175	0.53564	0.51666	0.52461	0.5196	0.50826	0.48836	0.52076	0.51582	0.5736	0.50263	0.47275	0.50221	0.4924	0.52876	0.51757	0.56497
0.37521	0.46665	0.45341	0.46547	0.45722	0.43547	0.47854	0.44862	0.4415	0.42846	0.47723	0.49514	0.52404	0.46846	0.46675	0.46432	0.42454	0.43681	0.45887	0.51689	0.53216	0.57379	0.58764	0.58193	0.55899	0.5749	0.48165	0.47475	0.49909	0.45001	0.44493	0.47218	0.49362	0.55044	0.51816	0.56659	0.52787	0.53514	0.55399	0.56887	0.51646	0.53144	0.59611	0.69818	0.6209	0.55746	0.49453	0.54422	0.44464	0.46238
0.40269	0.45697	0.42573	0.47326	0.4645	0.44243	0.44758	0.40169	0.42127	0.43871	0.5478	0.54771	0.4922	0.44457	0.51013	0.46033	0.42177	0.49056	0.49181	0.53289	0.5979	0.60092	0.62685	0.59592	0.57888	0.57392	0.50712	0.5435	0.49625	0.48045	0.45669	0.55244	0.52313	0.50711	0.50309	0.52746	0.50735	0.52816	0.54676	0.53866	0.47962	0.56625	0.57349	0.60953	0.60048	0.5076	0.51442	0.48691	0.48964	0.50141
0.3766	0.43562	0.43913	0.4814	0.46893	0.43603	0.43504	0.42242	0.46254	0.45766	0.44606	0.4649	0.48129	0.44041	0.53055	0.45156	0.46571	0.54838	0.56626	0.54982	0.54251	0.54441	0.54849	0.55697	0.5762	0.62103	0.67478	0.57166	0.49201	0.43641	0.49288	0.61685	0.64472	0.63197	0.59382	0.47926	0.48584	0.50065	0.51035	0.48132	0.47128	0.56685	0.57118	0.54449	0.55037	0.47795	0.59744	0.54851	0.50481	0.44018
0.37671	0.42552	0.4955	0.45458	0.45996	0.46207	0.47389	0.45127	0.44658	0.45506	0.46624	0.44973	0.4474	0.50084	0.50398	0.46057	0.44117	0.49079	0.51825	0.49595	0.55691	0.54591	0.49611	0.55188	0.58496	0.53442	0.57056	0.52327	0.50436	0.42325	0.46722	0.64351	0.65375	0.6616	0.64089	0.48289	0.47435	0.519	0.48291	0.501	0.50893	0.57183	0.57497	0.56815	0.52604	0.49357	0.52709	0.49953	0.44767	0.3817
0.37014	0.47943	0.47196	0.47808	0.48545	0.48775	0.46666	0.49129	0.4421	0.41156	0.4566	0.49423	0.43902	0.49125	0.50551	0.46631	0.46081	0.45624	0.44334	0.49029	0.5289	0.54373	0.53157	0.54065	0.55588	0.56752	0.53495	0.51151	0.45976	0.45076	0.48224	0.55645	0.53895	0.53915	0.57059	0.51434	0.4722	0.45071	0.55023	0.55174	0.51071	0.53392	0.52031	0.45093	0.46331	0.50039	0.49614	0.44358	0.41454	0.48398
0.3173	0.4885	0.47983	0.48428	0.46152	0.45768	0.5092	0.47059	0.44916	0.40011	0.50115	0.53919	0.47926	0.47076	0.49602	0.4573	0.46555	0.4739	0.46619	0.49119	0.56165	0.61072	0.5209	0.55761	0.54202	0.57876	0.56365	0.51412	0.4395	0.44676	0.49461	0.56945	0.49666	0.46985	0.48564	0.54384	0.57527	0.48674	0.5192	0.65432	0.71725	0.60987	0.48583	0.47857	0.47363	0.45397	0.47187	0.46211	0.46979	0.5126
0.30557	0.44879	0.50101	0.49276	0.47114	0.48388	0.47873	0.42944	0.44486	0.42704	0.57305	0.59639	0.48146	0.44363	0.46108	0.49582	0.45597	0.45743	0.43254	0.49238	0.64211	0.66449	0.66627	0.59532	0.54017	0.52595	0.60596	0.52912	0.56717	0.61488	0.57095	0.54005	0.49696	0.49578	0.53567	0.59402	0.68494	0.62743	0.50662	0.58619	0.7474	0.57702	0.48419	0.46924	0.43584	0.45812	0.45903	0.49861	0.49546	0.47145
0.38494	0.48193	0.49333	0.49181	0.51519	0.51382	0.42309	0.41695	0.44043	0.39134	0.5441	0.62063	0.48287	0.45027	0.49148	0.4908	0.489	0.48263	0.48012	0.52862	0.56441	0.55379	0.585	0.56519	0.57857	0.55115	0.57842	0.54434	0.48487	0.4713	0.5419	0.5048	0.45846	0.49434	0.47743	0.44934	0.55154	0.55791	0.4408	0.41273	0.54251	0.62438	0.5082	0.49995	0.49057	0.50334	0.48087	0.46284	0.43147	0.43369
0.3636	0.48243	0.48299	0.50681	0.53181	0.52083	0.48555	0.43679	0.43637	0.41493	0.55169	0.61206	0.48926	0.45607	0.55322	0.51782	0.51395	0.50059	0.47306	0.54676	0.65023	0.64693	0.58788	0.6049	0.61907	0.65851	0.61119	0.54636	0.45182	0.45026	0.53853	0.57349	0.56527	0.58004	0.59244	0.5828	0.57721	0.57331	0.46852	0.52108	0.56793	0.62843	0.72763	0.62124	0.65951	0.60941	0.46695	0.4568	0.4062	0.41065
0.33617	0.5214	0.50003	0.48486	0.53669	0.50716	0.45475	0.4099	0.43535	0.44099	0.56439	0.60281	0.44865	0.48214	0.49467	0.51535	0.47012	0.48585	0.51715	0.51719	0.63187	0.59542	0.55717	0.58673	0.60448	0.62532	0.63044	0.55234	0.43872	0.46355	0.58818	0.47415	0.40681	0.43423	0.67345	0.71362	0.56399	0.45581	0.52359	0.60981	0.59943	0.60732	0.74364	0.623	0.65449	0.59877	0.47096	0.41667	0.35352	0.42046
0.40268	0.52935	0.50585	0.5424	0.55616	0.47182	0.42206	0.41073	0.45439	0.4364	0.46575	0.47295	0.46804	0.49972	0.53111	0.497	0.4592	0.48951	0.53367	0.51464	0.53716	0.55498	0.52797	0.54383	0.50289	0.55262	0.52564	0.54667	0.52941	0.50736	0.53043	0.51276	0.46921	0.44155	0.46034	0.47948	0.52653	0.52527	0.48274	0.4352	0.50056	0.48901	0.5703	0.54105	0.48215	0.50956	0.43366	0.45391	0.3993	0.45096
0.37643	0.54616	0.53847	0.5765	0.52887	0.45048	0.47658	0.437	0.46181	0.4639	0.45322	0.39828	0.49478	0.5321	0.51947	0.5019	0.463	0.47712	0.51836	0.48196	0.61739	0.70575	0.62543	0.56586	0.5431	0.60258	0.52818	0.5401	0.55426	0.65355	0.62577	0.56625	0.6063	0.58282	0.4296	0.43003	0.52267	0.49778	0.51913	0.48937	0.50185	0.58439	0.58803	0.48742	0.4345	0.47317	0.44339	0.46024	0.38525	0.37578
0.37803	0.40296	0.37469	0.43178	0.47671	0.46744	0.48929	0.45313	0.45577	0.4391	0.46735	0.48422	0.52749	0.56031	0.55881	0.52622	0.48676	0.50311	0.56649	0.55969	0.73403	0.71765	0.54032	0.55294	0.55999	0.54604	0.62597	0.61842	0.55346	0.70638	0.69751	0.57136	0.63279	0.71203	0.54487	0.48458	0.56104	0.55606	0.52467	0.49923	0.4553	0.61384	0.6324	0.483	0.41528	0.47137	0.46222	0.44454	0.4421	0.45192
0.39993	0.47698	0.44766	0.50547	0.52647	0.51057	0.53948	0.46999	0.41531	0.43494	0.56213	0.61467	0.46816	0.46237	0.51981	0.55547	0.48379	0.53923	0.55456	0.538	0.54161	0.58907	0.53975	0.52761	0.55047	0.53603	0.57562	0.5001	0.46845	0.5791	0.56393	0.49041	0.54645	0.5709	0.49555	0.49474	0.58225	0.6279	0.47738	0.36914	0.46384	0.54102	0.52564	0.50342	0.42624	0.47482	0.45536	0.42807	0.4719	0.48995
0.43219	0.52894	0.49727	0.59092	0.57836	0.54992	0.44295	0.39673	0.3943	0.44714	0.57915	0.61401	0.48744	0.46453	0.49654	0.48614	0.49674	0.49167	0.49094	0.49099	0.61648	0.56887	0.54714	0.52984	0.60712	0.65891	0.53841	0.44559	0.44536	0.49461	0.48219	0.45536	0.55303	0.63	0.62631	0.51739	0.49054	0.58072	0.5088	0.4109	0.50302	0.44202	0.47808	0.5018	0.49687	0.49437	0.47975	0.46418	0.50258	0.49902
0.4172	0.57404	0.59515	0.60915	0.5037	0.47077	0.36564	0.34645	0.40709	0.49526	0.54766	0.59103	0.49189	0.50468	0.4795	0.47368	0.48153	0.46645	0.46902	0.51389	0.69787	0.55362	0.48542	0.52739	0.60336	0.63496	0.55247	0.44244	0.44402	0.44017	0.48719	0.5027	0.55609	0.60982	0.61903	0.5359	0.67261	0.6466	0.48855	0.40059	0.44869	0.40875	0.41917	0.47742	0.4173	0.50747	0.49589	0.48748	0.47302	0.46185
0.43885	0.5553	0.48796	0.45689	0.4355	0.44109	0.45476	0.38517	0.46672	0.50609	0.49814	0.52625	0.47368	0.48098	0.45976	0.50195	0.495	0.48671	0.48072	0.45824	0.47256	0.5248	0.57944	0.56876	0.53221	0.55757	0.59624	0.55143	0.46856	0.46542	0.56988	0.52998	0.49045	0.49611	0.51684	0.49613	0.51324	0.5298	0.55009	0.48331	0.41948	0.42618	0.44216	0.45012	0.36995	0.40558	0.44079	0.44955	0.44726	0.4215
0.48064	0.58489	0.53216	0.51355	0.41937	0.52622	0.49722	0.44486	0.44418	0.44643	0.46793	0.46485	0.53131	0.52677	0.49962	0.56097	0.50353	0.51198	0.50616	0.5045	0.53412	0.53615	0.54587	0.5756	0.53321	0.57308	0.52479	0.5422	0.4392	0.46971	0.49757	0.50968	0.4617	0.5005	0.4655	0.48708	0.49138	0.47862	0.51512	0.42531	0.37054	0.38842	0.43903	0.40518	0.38526	0.39909	0.41071	0.40623	0.38709	0.38835
0.49843	0.5853	0.51224	0.53673	0.50985	0.58804	0.55272	0.47882	0.46101	0.42739	0.42532	0.5108	0.47136	0.49241	0.5116	0.52938	0.49273	0.45757	0.48793	0.48874	0.53502	0.51761	0.55847	0.5591	0.60317	0.5977	0.50152	0.48331	0.46892	0.51317	0.51047	0.47336	0.49956	0.51739	0.51015	0.49712	0.55345	0.51464	0.48941	0.44837	0.44691	0.40526	0.43999	0.42971	0.41185	0.4533	0.41278	0.37141	0.39238	0.43246
0.48293	0.58052	0.45048	0.50274	0.6538	0.54507	0.5397	0.50159	0.45635	0.37912	0.38121	0.47663	0.49848	0.48545	0.45781	0.46682	0.49721	0.4668	0.47577	0.46129	0.46912	0.46665	0.61777	0.63735	0.53262	0.50201	0.46945	0.43626	0.46185	0.45907	0.50347	0.49795	0.54069	0.47893	0.54614	0.44411	0.48178	0.52566	0.50583	0.42435	0.45322	0.42966	0.42024	0.44942	0.44847	0.46119	0.43754	0.39418	0.40361	0.39497
0.48752	0.50009	0.43723	0.62577	0.65098	0.57748	0.49273	0.47136	0.49158	0.43918	0.43921	0.50133	0.46824	0.41433	0.4475	0.50238	0.43437	0.43558	0.48078	0.48054	0.44347	0.4494	0.57922	0.63981	0.57137	0.4761	0.43124	0.43769	0.46709	0.44453	0.48367	0.51579	0.52478	0.46874	0.52402	0.42814	0.48139	0.48326	0.51608	0.48638	0.46217	0.43104	0.3994	0.42515	0.42557	0.40302	0.45517	0.45537	0.44541	0.41419
0.48101	0.60614	0.58611	0.70726	0.69735	0.66872	0.62243	0.48104	0.44879	0.47012	0.51748	0.55484	0.48229	0.4772	0.50886	0.52678	0.49127	0.49167	0.48935	0.48589	0.49421	0.51608	0.59044	0.62359	0.57778	0.5376	0.53269	0.48331	0.49383	0.43802	0.52103	0.47775	0.4902	0.47808	0.49083	0.45981	0.53773	0.49726	0.50795	0.5064	0.50938	0.51607	0.43494	0.43856	0.46227	0.43771	0.42308	0.42591	0.43553	0.38537
0.46913	0.62412	0.60025	0.55166	0.58565	0.65948	0.65807	0.57905	0.48546	0.62131	0.63657	0.5833	0.54673	0.56883	0.61795	0.62437	0.64898	0.56098	0.55741	0.59681	0.57406	0.59613	0.63221	0.63695	0.61043	0.53263	0.51985	0.53359	0.58977	0.55182	0.52516	0.46161	0.45077	0.45984	0.46564	0.48139	0.53993	0.49321	0.47683	0.45798	0.43373	0.39722	0.41533	0.40632	0.46055	0.38922	0.39492	0.41396	0.49487	0.46292
0.50135	0.60797	0.59795	0.58067	0.5376	0.5576	0.64009	0.61603	0.54861	0.5965	0.60794	0.5597	0.55804	0.58837	0.6285	0.63054	0.61861	0.54366	0.61611	0.594	0.63806	0.54199	0.55354	0.60927	0.55629	0.474	0.53221	0.52584	0.52396	0.52485	0.49876	0.46124	0.46556	0.49631	0.46077	0.47233	0.45423	0.47402	0.48016	0.40601	0.34649	0.39689	0.44927	0.49799	0.47803	0.38146	0.38837	0.4277	0.57172	0.49957
0.45625	0.61777	0.5843	0.5262	0.4739	0.5332	0.63198	0.54564	0.59494	0.59113	0.59542	0.57058	0.55972	0.5738	0.61775	0.61154	0.59978	0.61884	0.5913	0.66036	0.63837	0.59514	0.66785	0.61551	0.59297	0.54558	0.64699	0.55755	0.45802	0.44643	0.52174	0.47649	0.47343	0.47727	0.48882	0.48112	0.47281	0.47815	0.41951	0.39003	0.41906	0.43856	0.46237	0.45912	0.44548	0.42359	0.46356	0.45614	0.46457	0.41836
0.51947	0.61494	0.55813	0.63755	0.6581	0.61736	0.61023	0.47352	0.60314	0.6712	0.69004	0.66847	0.63742	0.61299	0.61166	0.63221	0.67578	0.62976	0.58995	0.6694	0.69005	0.69084	0.68261	0.62321	0.63098	0.58446	0.70642	0.56526	0.49434	0.55142	0.51832	0.56488	0.54018	0.52047	0.50957	0.4874	0.53906	0.54171	0.51326	0.49714	0.47929	0.41289	0.47015	0.45211	0.45274	0.44445	0.42515	0.44912	0.42688	0.41138
0.58891	0.66984	0.61191	0.72127	0.70513	0.55514	0.61307	0.54498	0.63007	0.70104	0.67655	0.66951	0.6844	0.6168	0.63568	0.67296	0.72913	0.61298	0.55161	0.66582	0.65441	0.66477	0.64283	0.5671	0.64495	0.6804	0.66704	0.63306	0.57541	0.60623	0.64994	0.69725	0.72609	0.66979	0.68038	0.64691	0.64718	0.61278	0.59071	0.58219	0.4858	0.4305	0.45403	0.46443	0.43616	0.39416	0.41538	0.48202	0.49731	0.44804
0.45716	0.58924	0.54489	0.60947	0.62926	0.59812	0.59304	0.54547	0.58609	0.57485	0.5825	0.59745	0.58198	0.58139	0.6147	0.63077	0.66254	0.64242	0.60923	0.64149	0.65535	0.60358	0.58485	0.54132	0.58934	0.6256	0.58253	0.58393	0.55355	0.57035	0.59222	0.61264	0.56852	0.59431	0.63049	0.65574	0.65028	0.54753	0.56873	0.51425	0.45734	0.44705	0.42296	0.40846	0.44251	0.45559	0.42483	0.4289	0.45558	0.46934
0.51361	0.6544	0.64679	0.63787	0.59141	0.59417	0.624	0.51097	0.51186	0.56704	0.56489	0.6476	0.61193	0.60035	0.63808	0.64075	0.59743	0.57432	0.57514	0.52757	0.57141	0.57997	0.57617	0.55357	0.58376	0.61185	0.6047	0.58752	0.55026	0.52845	0.57918	0.59041	0.56813	0.5502	0.57746	0.62145	0.67288	0.59683	0.5522	0.51303	0.47205	0.41451	0.42269	0.43838	0.44193	0.4448	0.41421	0.41414	0.40266	0.42263
0.47692	0.64573	0.652	0.67037	0.63618	0.62887	0.63824	0.52143	0.55173	0.68409	0.59809	0.63465	0.60716	0.59036	0.58966	0.55463	0.51652	0.53091	0.48392	0.50876	0.4981	0.49288	0.53812	0.56331	0.53737	0.58908	0.59241	0.5771	0.63121	0.63579	0.62677	0.61628	0.59939	0.59683	0.63323	0.59376	0.6033	0.55371	0.56505	0.53467	0.44548	0.44456	0.43485	0.44311	0.43151	0.38615	0.45408	0.40998	0.3635	0.41584
0.39458	0.51995	0.55478	0.55401	0.52219	0.57365	0.60438	0.49289	0.50695	0.61972	0.53718	0.53359	0.53602	0.5256	0.52807	0.48617	0.51844	0.50396	0.48768	0.54261	0.54418	0.50413	0.56289	0.60054	0.58308	0.57115	0.58082	0.54801	0.5359	0.54485	0.55427	0.55002	0.5183	0.52176	0.55805	0.56817	0.52696	0.54114	0.54261	0.52567	0.48192	0.48661	0.46796	0.47527	0.47483	0.41023	0.4187	0.42015	0.4069	0.39419
0.40702	0.49531	0.54453	0.61158	0.57223	0.63433	0.60887	0.48039	0.5373	0.48976	0.49414	0.53309	0.51378	0.53161	0.5314	0.53102	0.58777	0.54904	0.51925	0.54109	0.52718	0.54754	0.53415	0.59698	0.58444	0.59503	0.5743	0.53175	0.52921	0.59167	0.53208	0.47385	0.47748	0.4509	0.49091	0.51012	0.46775	0.45387	0.45766	0.47392	0.46917	0.45065	0.44977	0.50661	0.48359	0.44928	0.45451	0.47704	0.46326	0.41632
0.43161	0.56154	0.52637	0.57973	0.61738	0.68114	0.60252	0.5007	0.52957	0.4609	0.48662	0.53983	0.50524	0.52788	0.54147	0.5125	0.56412	0.56375	0.52744	0.48811	0.46176	0.4647	0.50568	0.57989	0.62061	0.56864	0.55822	0.53083	0.53742	0.5453	0.50202	0.47734	0.47816	0.45147	0.45427	0.51525	0.52571	0.49506	0.49447	0.50524	0.51804	0.47594	0.48245	0.50193	0.45084	0.44191	0.44361	0.45792	0.4214	0.43404
0.43722	0.60366	0.52462	0.53317	0.53838	0.5808	0.6084	0.5225	0.5132	0.50702	0.52458	0.53322	0.47361	0.48623	0.52632	0.4968	0.45741	0.48781	0.47438	0.48063	0.46721	0.47853	0.56407	0.57605	0.55067	0.47476	0.53905	0.48435	0.47849	0.50388	0.4685	0.48911	0.47552	0.46409	0.46914	0.50643	0.48296	0.48139	0.49307	0.47896	0.5025	0.47669	0.42069	0.45283	0.42499	0.43681	0.45141	0.39804	0.43007	0.43574
0.44738	0.57236	0.56216	0.59814	0.57014	0.6025	0.64021	0.53515	0.5449	0.52761	0.49518	0.49044	0.46836	0.51699	0.51517	0.49093	0.39682	0.47651	0.47004	0.5502	0.53349	0.48426	0.59352	0.59911	0.54529	0.45665	0.50819	0.4721	0.46485	0.49151	0.49632	0.52731	0.49502	0.45977	0.46548	0.52912	0.51997	0.54567	0.5368	0.43448	0.51342	0.4787	0.42044	0.51876	0.4938	0.49837	0.47376	0.41723	0.42003	0.3948
0.44391	0.5462	0.55002	0.53868	0.5583	0.57849	0.5794	0.44028	0.47306	0.51343	0.52957	0.52007	0.48881	0.49011	0.52653	0.48477	0.49302	0.51335	0.48293	0.55247	0.51873	0.57791	0.61993	0.57855	0.57624	0.47566	0.46547	0.49293	0.48338	0.46858	0.50486	0.49871	0.51166	0.48495	0.52079	0.4767	0.47294	0.55105	0.49023	0.49075	0.47685	0.44429	0.42224	0.52366	0.54569	0.5236	0.46248	0.41514	0.41762	0.407
0.45079	0.58387	0.55244	0.5403	0.55542	0.56162	0.56006	0.46511	0.50015	0.54784	0.54618	0.49279	0.48444	0.51379	0.50955	0.49292	0.50672	0.48933	0.48117	0.51313	0.4917	0.60591	0.53329	0.56205	0.63279	0.47856	0.48653	0.47174	0.48444	0.49769	0.50977	0.50206	0.50911	0.52686	0.49364	0.45092	0.44663	0.49368	0.48975	0.50285	0.50397	0.53615	0.57443	0.4946	0.49871	0.51882	0.47885	0.45721	0.47689	0.47159
0.41285	0.50046	0.51016	0.50488	0.51194	0.54712	0.5792	0.52109	0.54938	0.52544	0.50353	0.50219	0.49357	0.48014	0.51343	0.51599	0.53238	0.47243	0.42908	0.49801	0.53621	0.57615	0.60275	0.58654	0.54341	0.5247	0.52902	0.53177	0.51909	0.50153	0.51222	0.51246	0.49008	0.45525	0.44964	0.467	0.48341	0.48639	0.50192	0.48936	0.52498	0.54343	0.54186	0.48536	0.47225	0.485	0.42934	0.40487	0.44222	0.46604
0.41699	0.50517	0.52559	0.52367	0.51103	0.52707	0.60187	0.54034	0.56238	0.55289	0.52769	0.52645	0.56211	0.51033	0.4947	0.51229	0.5027	0.46891	0.44736	0.49554	0.52115	0.56915	0.56662	0.58299	0.53362	0.53092	0.56304	0.62181	0.52234	0.50306	0.50929	0.49081	0.46957	0.43264	0.42365	0.48453	0.49517	0.52755	0.52926	0.51404	0.48622	0.53722	0.54466	0.52851	0.50367	0.48815	0.42959	0.38277	0.47088	0.41563
0.42034	0.5478	0.51938	0.55867	0.55306	0.53101	0.58293	0.52296	0.56059	0.54715	0.63917	0.57451	0.53546	0.53757	0.51225	0.53388	0.54227	0.53237	0.49776	0.49036	0.53226	0.58297	0.58648	0.55852	0.54816	0.59861	0.58327	0.54911	0.49824	0.47107	0.52801	0.53041	0.50199	0.45939	0.48043	0.52875	0.52325	0.56404	0.53083	0.50155	0.45119	0.47183	0.45062	0.46454	0.48546	0.48579	0.44725	0.38657	0.41852	0.43973
0.40153	0.51865	0.56402	0.58717	0.55871	0.54853	0.60968	0.57363	0.56004	0.52122	0.51977	0.53907	0.53713	0.51794	0.55364	0.55117	0.51925	0.5621	0.52918	0.57012	0.60256	0.5732	0.56762	0.55676	0.56273	0.56093	0.54985	0.50947	0.51065	0.53351	0.47885	0.50173	0.54058	0.51249	0.47847	0.49586	0.51436	0.53113	0.50476	0.51411	0.4999	0.50988	0.4901	0.51704	0.50444	0.48816	0.45789	0.47934	0.44529	0.51139
0.39646	0.50222	0.59388	0.60789	0.59952	0.58619	0.59238	0.52907	0.52388	0.53272	0.54041	0.51068	0.49583	0.52045	0.51294	0.52658	0.58569	0.51505	0.4795	0.52963	0.55808	0.57179	0.5061	0.54567	0.64563	0.61372	0.59769	0.56402	0.59463	0.5555	0.55936	0.50164	0.56499	0.5311	0.52447	0.53257	0.45868	0.50332	0.48147	0.48391	0.49858	0.48581	0.49194	0.48581	0.49381	0.43574	0.45217	0.47376	0.45812	0.49142
0.39905	0.54	0.5893	0.59878	0.60654	0.61951	0.58333	0.54018	0.52967	0.52587	0.53287	0.50652	0.48582	0.48554	0.50331	0.51503	0.52207	0.50872	0.47296	0.4636	0.50404	0.46018	0.48482	0.55021	0.57635	0.49533	0.50216	0.50635	0.48106	0.53229	0.49663	0.47966	0.54078	0.53538	0.54127	0.53573	0.49922	0.48686	0.45578	0.48626	0.50977	0.4292	0.49364	0.45513	0.45583	0.44434	0.4378	0.50657	0.48965	0.49556
0.40925	0.50819	0.5273	0.60488	0.56739	0.58137	0.58184	0.51156	0.54036	0.52494	0.54095	0.5277	0.54892	0.55752	0.51948	0.48641	0.47334	0.52434	0.48899	0.49187	0.5191	0.50399	0.54682	0.5158	0.52787	0.52321	0.46407	0.49615	0.51025	0.50199	0.49421	0.50409	0.54837	0.50997	0.54126	0.53438	0.51848	0.50126	0.44991	0.53299	0.52959	0.50118	0.52303	0.50252	0.46019	0.46258	0.49738	0.5128	0.47605	0.49362
0.38103	0.48444	0.54523	0.54441	0.55261	0.55165	0.52441	0.55441	0.53364	0.49616	0.471	0.47305	0.53607	0.52826	0.53692	0.47208	0.50775	0.53334	0.53259	0.54274	0.51425	0.53434	0.56174	0.51836	0.49102	0.4849	0.46919	0.52393	0.50555	0.52412	0.50095	0.50192	0.49314	0.47784	0.50078	0.53113	0.52759	0.52287	0.46929	0.51388	0.53556	0.52065	0.51949	0.49261	0.50272	0.49366	0.51626	0.52382	0.49637	0.51638
0.37963	0.5036	0.56784	0.59785	0.57195	0.53101	0.49177	0.53808	0.56411	0.54962	0.52486	0.54081	0.53691	0.53726	0.54434	0.53536	0.58784	0.5678	0.60626	0.5765	0.55398	0.61919	0.60419	0.56626	0.54217	0.46746	0.46946	0.52012	0.50264	0.52747	0.46364	0.47801	0.50914	0.49086	0.50519	0.56681	0.48247	0.50336	0.47982	0.49349	0.52242	0.53515	0.50468	0.46689	0.49785	0.50483	0.50892	0.51609	0.49208	0.47945
0.36562	0.53677	0.62398	0.64679	0.64001	0.61152	0.58165	0.57386	0.603	0.63041	0.58847	0.50205	0.5298	0.53205	0.55975	0.56842	0.55291	0.49651	0.56159	0.57602	0.54974	0.58822	0.57406	0.54399	0.58809	0.46607	0.46287	0.52405	0.5074	0.5032	0.49728	0.50711	0.52219	0.49185	0.49003	0.49987	0.49035	0.48169	0.46814	0.51233	0.51271	0.51911	0.50769	0.48176	0.50798	0.51701	0.50057	0.50294	0.48554	0.46617
0.434	0.56946	0.55164	0.59089	0.59795	0.54062	0.51654	0.53596	0.57029	0.56769	0.58551	0.48294	0.57503	0.56258	0.50352	0.51969	0.59046	0.54115	0.51455	0.54254	0.54651	0.61544	0.59274	0.56291	0.56473	0.52287	0.49964	0.47142	0.53463	0.53568	0.51941	0.52417	0.51984	0.51013	0.47119	0.50236	0.52973	0.48918	0.4734	0.516	0.51168	0.50093	0.52179	0.4979	0.47625	0.51592	0.54122	0.49882	0.50089	0.50986
0.41411	0.54273	0.51131	0.53899	0.52788	0.48845	0.49591	0.50741	0.54487	0.57689	0.54087	0.47682	0.59046	0.54503	0.50909	0.52849	0.54341	0.53511	0.53453	0.51518	0.57787	0.59192	0.5629	0.52597	0.54535	0.57827	0.5577	0.5232	0.50463	0.56024	0.5466	0.49139	0.52764	0.4857	0.45727	0.51649	0.54866	0.49884	0.49493	0.5182	0.5152	0.50347	0.51135	0.4921	0.50414	0.48347	0.47463	0.48719	0.46038	0.46596
0.43428	0.54961	0.53007	0.50396	0.56869	0.54888	0.47532	0.51822	0.56796	0.60804	0.52544	0.52369	0.55219	0.51094	0.4992	0.55288	0.50884	0.49268	0.54319	0.50012	0.49991	0.55218	0.58362	0.53572	0.55541	0.51784	0.51944	0.53586	0.51965	0.51894	0.52976	0.51405	0.53166	0.49862	0.47638	0.50337	0.50436	0.52144	0.52523	0.51935	0.49865	0.47539	0.48158	0.47341	0.48141	0.48267	0.48615	0.44693	0.44229	0.43415
0.43109	0.54028	0.50819	0.50675	0.53368	0.46945	0.44572	0.449	0.53034	0.55861	0.51559	0.47878	0.53963	0.59935	0.54635	0.546	0.51688	0.50034	0.56437	0.5185	0.50256	0.54146	0.57657	0.55667	0.57582	0.49252	0.48181	0.45776	0.52305	0.51715	0.51288	0.48278	0.48559	0.5	0.48422	0.45617	0.47291	0.5443	0.52733	0.50501	0.47289	0.48844	0.48538	0.44842	0.47199	0.48102	0.46829	0.47446	0.4669	0.45388
0.37482	0.46914	0.49836	0.52788	0.48239	0.4657	0.47616	0.44533	0.49658	0.50001	0.51668	0.50116	0.50867	0.50976	0.41096	0.45806	0.52851	0.5434	0.51348	0.5044	0.52683	0.55161	0.51991	0.53341	0.57199	0.57432	0.51264	0.472	0.51363	0.51641	0.50419	0.48882	0.46602	0.47428	0.51583	0.47337	0.46853	0.47371	0.47215	0.49998	0.47971	0.4971	0.45998	0.46975	0.45694	0.48687	0.4899	0.47703	0.4705	0.49606
0.38551	0.48667	0.47697	0.49968	0.49689	0.51141	0.508	0.48681	0.46891	0.50203	0.53603	0.53416	0.51052	0.49422	0.50794	0.51471	0.51437	0.49938	0.51326	0.5423	0.52161	0.55259	0.59446	0.55474	0.58115	0.55822	0.49809	0.48944	0.51988	0.4998	0.48927	0.47108	0.4697	0.50177	0.51234	0.50803	0.47851	0.4828	0.49798	0.50755	0.46963	0.492	0.47376	0.44611	0.45129	0.47191	0.46768	0.46337	0.46186	0.4666
0.39348	0.54151	0.48177	0.50097	0.50277	0.52262	0.51645	0.5158	0.5065	0.4871	0.52425	0.53236	0.5062	0.53836	0.56412	0.49491	0.50606	0.46165	0.49387	0.53643	0.53979	0.57992	0.61786	0.55118	0.52448	0.50358	0.51846	0.50617	0.5051	0.51021	0.4911	0.49286	0.47164	0.45421	0.50321	0.4982	0.47888	0.48921	0.48877	0.49982	0.49597	0.49493	0.46419	0.46762	0.50608	0.50513	0.4672	0.46351	0.44475	0.45525
0.40509	0.51669	0.48774	0.56938	0.5187	0.4939	0.51805	0.47097	0.49141	0.52208	0.54344	0.54071	0.53271	0.5451	0.5023	0.49416	0.51567	0.50335	0.49334	0.48292	0.52667	0.54717	0.60512	0.54969	0.60415	0.55261	0.53994	0.54389	0.52006	0.5151	0.49544	0.53686	0.53497	0.48067	0.46868	0.47837	0.45771	0.52996	0.45765	0.48434	0.48787	0.51713	0.50734	0.47936	0.51428	0.48146	0.46346	0.47984	0.49254	0.47216
0.38851	0.50124	0.4833	0.55567	0.55731	0.47221	0.47128	0.42764	0.49558	0.52964	0.52526	0.52464	0.52372	0.541	0.54694	0.50239	0.445	0.45038	0.49877	0.50707	0.52767	0.525	0.54926	0.54269	0.56882	0.51078	0.52933	0.57063	0.53378	0.53224	0.50797	0.5083	0.49774	0.45868	0.44365	0.44783	0.46521	0.52575	0.48814	0.52301	0.48936	0.5061	0.492	0.50549	0.47012	0.4728	0.486	0.4913	0.50536	0.4809
0.42262	0.47441	0.49288	0.52161	0.54212	0.49808	0.48666	0.50289	0.52566	0.50641	0.53979	0.55037	0.49594	0.481	0.53498	0.5163	0.47501	0.45511	0.46827	0.56194	0.51285	0.55467	0.56142	0.53588	0.56517	0.50057	0.52254	0.54973	0.54696	0.53279	0.55562	0.49443	0.47228	0.46332	0.49244	0.48066	0.49053	0.48681	0.4793	0.52179	0.51472	0.50637	0.46014	0.46355	0.45932	0.48957	0.4899	0.49803	0.49076	0.45763
0.40532	0.50445	0.50315	0.51261	0.51823	0.54559	0.50931	0.52734	0.52851	0.52317	0.54509	0.48062	0.50565	0.51389	0.50845	0.52547	0.4853	0.52	0.48997	0.54351	0.50934	0.57114	0.60394	0.53883	0.59115	0.51211	0.49996	0.54777	0.55493	0.56444	0.52709	0.47653	0.48946	0.49856	0.49576	0.49738	0.49682	0.54635	0.49949	0.53414	0.48981	0.49091	0.46392	0.46073	0.45939	0.46508	0.50704	0.50903	0.4772	0.46391
0.39614	0.51456	0.50356	0.53072	0.43505	0.54561	0.52692	0.49218	0.52402	0.5503	0.555	0.5606	0.51586	0.45367	0.47226	0.54007	0.56961	0.57175	0.53914	0.53751	0.60989	0.63127	0.56817	0.52963	0.55568	0.53013	0.47364	0.54527	0.63235	0.59683	0.51638	0.50353	0.50599	0.50771	0.51832	0.54933	0.53325	0.56831	0.54695	0.56162	0.49809	0.50181	0.49546	0.46892	0.47481	0.45817	0.5036	0.49665	0.47404	0.50437
0.42235	0.53482	0.50038	0.51112	0.50507	0.52606	0.5174	0.47667	0.5068	0.56938	0.58093	0.55508	0.56101	0.49298	0.53919	0.5524	0.56478	0.54631	0.53449	0.54987	0.56535	0.55793	0.52153	0.52519	0.57391	0.55356	0.4808	0.50506	0.50361	0.52805	0.5391	0.48854	0.511	0.48961	0.50042	0.47468	0.5045	0.5247	0.53435	0.54901	0.50426	0.47376	0.49635	0.50014	0.465	0.46766	0.47699	0.4874	0.4925	0.51534
0.39533	0.51657	0.49631	0.5023	0.56441	0.49397	0.52297	0.48074	0.52071	0.56414	0.54507	0.50631	0.55234	0.52477	0.54877	0.55753	0.5776	0.53384	0.49502	0.48503	0.50122	0.5182	0.5591	0.57371	0.58815	0.53603	0.53763	0.51117	0.43415	0.47939	0.46634	0.47971	0.5034	0.48068	0.49312	0.46749	0.49162	0.53302	0.50292	0.52222	0.4883	0.44224	0.49658	0.49404	0.46716	0.4865	0.46361	0.46773	0.498	0.50316
0.37106	0.50314	0.50184	0.49094	0.56664	0.51125	0.50874	0.49279	0.50503	0.58012	0.54482	0.52794	0.5491	0.55209	0.51975	0.50879	0.5673	0.55111	0.52938	0.53419	0.52616	0.53533	0.57253	0.56808	0.62269	0.54834	0.56902	0.53616	0.53609	0.50916	0.4782	0.47405	0.4791	0.51288	0.49103	0.46609	0.49063	0.49901	0.52086	0.47268	0.47366	0.48174	0.49614	0.41329	0.43359	0.46668	0.49886	0.45508	0.43675	0.49364
0.4005	0.50096	0.48635	0.49265	0.54465	0.48705	0.48821	0.5046	0.53653	0.56001	0.54768	0.51012	0.50935	0.50534	0.52689	0.51059	0.55291	0.4966	0.50327	0.5145	0.52949	0.52529	0.54642	0.56529	0.60796	0.55112	0.56878	0.57621	0.55524	0.47326	0.44877	0.42472	0.47624	0.52344	0.52163	0.48237	0.46817	0.46698	0.48713	0.46633	0.46068	0.47359	0.49651	0.41236	0.43902	0.44108	0.47769	0.47121	0.41709	0.41378
0.3806	0.50254	0.46205	0.47006	0.53832	0.53366	0.51845	0.51971	0.52995	0.53438	0.52174	0.50576	0.51036	0.50329	0.53564	0.51641	0.52108	0.54162	0.53542	0.52111	0.53393	0.5405	0.58376	0.56123	0.57092	0.54796	0.55555	0.56985	0.55431	0.42548	0.42711	0.4613	0.53717	0.52642	0.54971	0.49315	0.47207	0.48911	0.52234	0.42745	0.44047	0.48478	0.46492	0.4502	0.44082	0.44277	0.45524	0.46848	0.44168	0.45005
0.34656	0.49347	0.49781	0.51076	0.51584	0.55506	0.54598	0.52728	0.54952	0.54195	0.56622	0.52768	0.53264	0.53494	0.55373	0.55611	0.53285	0.55264	0.52175	0.53128	0.53788	0.52269	0.59429	0.54968	0.55625	0.5726	0.52719	0.54651	0.52919	0.45086	0.44497	0.44032	0.53345	0.48167	0.52723	0.47375	0.4507	0.47979	0.54133	0.45981	0.41254	0.45523	0.46996	0.45852	0.46555	0.47903	0.4772	0.47488	0.43481	0.47958
0.4342	0.55436	0.50814	0.52469	0.51269	0.5326	0.54672	0.54716	0.55898	0.56076	0.57929	0.53534	0.50337	0.53942	0.53434	0.5229	0.51817	0.54245	0.51828	0.50539	0.55664	0.55329	0.58257	0.559	0.55495	0.60776	0.55155	0.53603	0.46755	0.49252	0.47838	0.4433	0.47483	0.46717	0.47307	0.46496	0.45545	0.48444	0.49592	0.51226	0.47401	0.42173	0.48812	0.48541	0.49438	0.48159	0.47573	0.47693	0.48057	0.49614
0.42621	0.52707	0.50161	0.51818	0.54752	0.52915	0.51628	0.50462	0.53308	0.53675	0.56132	0.51202	0.4997	0.48659	0.49472	0.51163	0.50123	0.51003	0.46773	0.4762	0.4981	0.48954	0.54294	0.60713	0.62682	0.60096	0.59788	0.56489	0.50234	0.49415	0.47946	0.42794	0.49048	0.48101	0.47641	0.51075	0.53597	0.4925	0.49094	0.47208	0.48035	0.4179	0.48173	0.46225	0.47951	0.49552	0.47126	0.46834	0.45914	0.46631
0.40262	0.51364	0.51896	0.51998	0.53489	0.55384	0.5113	0.52707	0.5184	0.53289	0.54799	0.52707	0.48573	0.46736	0.51326	0.53524	0.52537	0.52052	0.4621	0.45639	0.4936	0.48871	0.56437	0.62196	0.6817	0.5913	0.52648	0.4707	0.49119	0.47982	0.48212	0.46265	0.49994	0.46968	0.48061	0.51129	0.54372	0.57415	0.52157	0.47647	0.45332	0.43357	0.45264	0.46034	0.50005	0.48202	0.46986	0.46456	0.42123	0.47974
0.38197	0.53057	0.50232	0.48826	0.52603	0.5514	0.52187	0.51168	0.51562	0.52643	0.51881	0.51774	0.52563	0.50344	0.53968	0.53359	0.53454	0.5249	0.53567	0.51722	0.56708	0.50878	0.54082	0.6026	0.6572	0.5959	0.54056	0.49263	0.4668	0.47686	0.49731	0.46311	0.5565	0.47272	0.48133	0.47956	0.50851	0.568	0.49244	0.47686	0.47781	0.42171	0.49332	0.51135	0.47798	0.44129	0.46538	0.47294	0.41528	0.49738
0.38832	0.5198	0.50305	0.47751	0.50055	0.45444	0.50581	0.51894	0.50339	0.5421	0.54054	0.48187	0.50445	0.491	0.48297	0.53037	0.52754	0.51991	0.54486	0.52435	0.61574	0.50713	0.5145	0.56859	0.59993	0.61261	0.58904	0.5353	0.46812	0.48608	0.48344	0.50145	0.52761	0.57895	0.56465	0.62522	0.56662	0.49199	0.44743	0.48227	0.47298	0.41426	0.47299	0.47268	0.51555	0.48823	0.46235	0.4447	0.42092	0.48943
0.44956	0.55443	0.56319	0.56268	0.55899	0.52975	0.54701	0.5518	0.52474	0.59718	0.59227	0.58424	0.54535	0.52178	0.56203	0.60509	0.56599	0.56563	0.55833	0.56705	0.62152	0.56796	0.57684	0.5625	0.58729	0.60318	0.59714	0.59464	0.58781	0.60472	0.59855	0.56801	0.5849	0.52418	0.54567	0.54557	0.52218	0.55249	0.52068	0.5453	0.47356	0.44646	0.45791	0.48974	0.50244	0.49735	0.48794	0.44509	0.48701	0.52918
0.43473	0.54563	0.54013	0.54514	0.57453	0.52243	0.54944	0.56519	0.56204	0.58366	0.58832	0.57943	0.54672	0.55086	0.55768	0.60745	0.51219	0.56652	0.60335	0.56841	0.58301	0.58561	0.62162	0.57459	0.607	0.59205	0.54654	0.59223	0.62952	0.59395	0.58172	0.52061	0.5976	0.58881	0.56019	0.59734	0.55077	0.5419	0.52061	0.47085	0.44585	0.45241	0.46575	0.48384	0.48001	0.49758	0.4924	0.48748	0.47398	0.49455
0.40894	0.591	0.6225	0.53505	0.57617	0.57251	0.58814	0.60521	0.61245	0.5595	0.53283	0.48427	0.51528	0.49625	0.50811	0.54121	0.51755	0.62821	0.57391	0.49905	0.50848	0.54043	0.58874	0.60364	0.61924	0.56109	0.58889	0.54576	0.54929	0.53634	0.53481	0.45461	0.56288	0.58763	0.5799	0.63638	0.56555	0.56464	0.5274	0.55537	0.49722	0.46712	0.48015	0.49238	0.49367	0.52948	0.53578	0.54293	0.51385	0.46814
0.40003	0.57025	0.53582	0.50079	0.51334	0.53909	0.56467	0.56047	0.60835	0.55461	0.55066	0.51807	0.49956	0.5071	0.48405	0.51146	0.5462	0.57902	0.54472	0.45711	0.47066	0.53047	0.59032	0.60758	0.62082	0.59719	0.61114	0.63123	0.59273	0.54875	0.50385	0.52021	0.49552	0.47245	0.49858	0.55413	0.50739	0.52337	0.50897	0.47114	0.48287	0.43212	0.42124	0.45676	0.46462	0.46633	0.48787	0.49688	0.48203	0.41552
0.40612	0.54343	0.57618	0.52293	0.52004	0.50734	0.48486	0.5087	0.54135	0.54506	0.53684	0.47886	0.48175	0.46998	0.4494	0.49799	0.48826	0.49059	0.4807	0.51981	0.52407	0.47967	0.59372	0.59358	0.61203	0.59647	0.60594	0.61938	0.63033	0.5786	0.53274	0.58227	0.49411	0.47692	0.47978	0.4769	0.46353	0.53748	0.49569	0.46958	0.44527	0.44118	0.46524	0.40965	0.45982	0.43059	0.44199	0.39951	0.36981	0.37592
0.41402	0.55265	0.60032	0.57265	0.55876	0.54451	0.51803	0.50587	0.51702	0.54375	0.4988	0.44808	0.47589	0.45022	0.44658	0.47866	0.44672	0.46069	0.44764	0.49352	0.5204	0.42655	0.60567	0.63554	0.60296	0.56871	0.60826	0.6347	0.62955	0.59481	0.54174	0.57048	0.50571	0.47453	0.44125	0.46534	0.49891	0.49044	0.44853	0.49549	0.48597	0.50489	0.48527	0.42789	0.4697	0.45137	0.4276	0.44484	0.40014	0.42022
0.37857	0.48795	0.44974	0.53864	0.51932	0.54571	0.48918	0.49289	0.5361	0.60153	0.54916	0.48801	0.48287	0.48785	0.46203	0.43592	0.44508	0.48902	0.462	0.49952	0.46349	0.42601	0.51379	0.6124	0.624	0.5495	0.58251	0.58966	0.57642	0.57746	0.56455	0.57819	0.47263	0.47811	0.48055	0.4878	0.51308	0.4801	0.45635	0.50238	0.47601	0.48068	0.45946	0.4541	0.46193	0.45896	0.45376	0.48272	0.39691	0.40678
0.38733	0.49924	0.50659	0.49785	0.54507	0.57521	0.46861	0.47998	0.55813	0.59728	0.55094	0.50167	0.48302	0.49775	0.48215	0.45004	0.50305	0.52681	0.46475	0.51139	0.49462	0.47861	0.59931	0.55035	0.56824	0.58449	0.63492	0.63171	0.5341	0.49751	0.4967	0.51418	0.47691	0.45859	0.44787	0.50591	0.4732	0.50015	0.42923	0.46851	0.44972	0.4435	0.47595	0.43864	0.42652	0.43852	0.42714	0.44704	0.46102	0.41914
0.3698	0.48504	0.49803	0.49558	0.51697	0.52258	0.46784	0.46425	0.51644	0.57726	0.56349	0.52207	0.48122	0.48044	0.47333	0.41257	0.47002	0.48684	0.45537	0.47115	0.53721	0.47815	0.57047	0.54708	0.59048	0.63121	0.62657	0.6458	0.51031	0.49639	0.50962	0.48581	0.4936	0.485	0.4586	0.50629	0.49025	0.52274	0.44687	0.49583	0.49983	0.47845	0.47809	0.4639	0.44934	0.4467	0.44742	0.45021	0.46878	0.45024
0.3869	0.50385	0.50786	0.50245	0.5164	0.5048	0.51091	0.52112	0.52553	0.56373	0.58219	0.53985	0.48974	0.50168	0.46004	0.45739	0.46338	0.48647	0.42099	0.46467	0.48201	0.4657	0.52237	0.53504	0.5897	0.64206	0.61587	0.61073	0.49944	0.47735	0.4833	0.4868	0.47473	0.48766	0.48914	0.481	0.45378	0.53923	0.4497	0.46749	0.46225	0.4696	0.46705	0.45904	0.45027	0.44434	0.47984	0.48863	0.45197	0.45571
0.41787	0.52382	0.51917	0.46683	0.52062	0.54751	0.52006	0.51277	0.49262	0.51865	0.57941	0.49693	0.49663	0.48028	0.48726	0.49093	0.53495	0.51236	0.46351	0.50723	0.51826	0.44094	0.51771	0.51505	0.54541	0.5652	0.61824	0.61927	0.48998	0.52465	0.5251	0.51769	0.52235	0.48611	0.46744	0.47539	0.44177	0.51363	0.43294	0.46612	0.44508	0.44686	0.47102	0.474	0.47998	0.42205	0.42512	0.44805	0.45138	0.47265
0.42221	0.51943	0.50997	0.52555	0.55806	0.57209	0.5626	0.54117	0.52047	0.53242	0.55137	0.49121	0.47185	0.47288	0.53381	0.54345	0.57699	0.48477	0.51817	0.5215	0.50989	0.45953	0.55292	0.55799	0.55481	0.54409	0.60928	0.64093	0.60254	0.54475	0.53446	0.49459	0.51125	0.48178	0.46681	0.44993	0.40808	0.48106	0.42561	0.48057	0.45472	0.46924	0.46128	0.48193	0.47636	0.47442	0.45424	0.44084	0.42943	0.41832
0.37419	0.48803	0.45104	0.45746	0.48629	0.45976	0.45912	0.47556	0.50788	0.57297	0.53569	0.49892	0.44677	0.52761	0.54944	0.54734	0.55913	0.48632	0.53048	0.4772	0.52321	0.50747	0.53352	0.52682	0.56869	0.5651	0.57561	0.63764	0.60014	0.52434	0.54112	0.50277	0.49571	0.51465	0.51938	0.49897	0.44351	0.45736	0.45091	0.45818	0.47123	0.53421	0.48951	0.47893	0.49497	0.48932	0.4368	0.47169	0.47931	0.41641
0.40554	0.50312	0.56126	0.59119	0.53449	0.37831	0.37962	0.35197	0.46191	0.60063	0.62579	0.55698	0.49293	0.43623	0.47674	0.5265	0.55659	0.54227	0.48991	0.46596	0.46309	0.49055	0.49239	0.5045	0.57441	0.61924	0.60755	0.53315	0.47824	0.42755	0.4752	0.51001	0.48146	0.46465	0.51795	0.48637	0.49517	0.49752	0.48388	0.56318	0.50145	0.51409	0.47298	0.46913	0.47962	0.48667	0.48888	0.44475	0.43811	0.44644
0.40065	0.50892	0.52555	0.58327	0.60957	0.40886	0.41689	0.39537	0.4475	0.57758	0.59725	0.50459	0.4639	0.44413	0.50109	0.51809	0.50496	0.50471	0.50593	0.4877	0.51107	0.63697	0.57295	0.54398	0.58755	0.56599	0.57474	0.53065	0.51167	0.53171	0.48338	0.46403	0.48386	0.45945	0.50434	0.44256	0.43044	0.51558	0.47336	0.51348	0.47062	0.47566	0.46879	0.47461	0.47621	0.45757	0.47412	0.42691	0.4394	0.45648
0.38361	0.49631	0.49104	0.49358	0.51935	0.45326	0.40239	0.43301	0.4446	0.50913	0.61694	0.50052	0.49343	0.47973	0.53507	0.55456	0.51524	0.52741	0.53747	0.55657	0.5245	0.61691	0.58544	0.5794	0.61356	0.5514	0.5576	0.57704	0.6084	0.66045	0.53511	0.5077	0.50173	0.50414	0.52507	0.51148	0.43642	0.43204	0.42761	0.47773	0.4598	0.47537	0.46776	0.43748	0.44695	0.42205	0.47995	0.47441	0.46926	0.46629
0.39813	0.49339	0.47786	0.48603	0.51683	0.56365	0.57021	0.57399	0.51051	0.46671	0.51876	0.52656	0.49819	0.48327	0.53527	0.50213	0.51812	0.52418	0.50736	0.5311	0.51576	0.49308	0.58195	0.58755	0.62486	0.52721	0.51437	0.53329	0.57122	0.60003	0.5735	0.50167	0.50835	0.45934	0.45682	0.48183	0.44161	0.45522	0.43071	0.48058	0.461	0.45761	0.40628	0.41533	0.44501	0.43126	0.48612	0.46814	0.47156	0.46578
0.3918	0.50357	0.51727	0.53957	0.58182	0.57787	0.56559	0.57256	0.51391	0.49456	0.43395	0.50942	0.57829	0.54467	0.52304	0.51392	0.50203	0.49739	0.53925	0.55038	0.54534	0.52744	0.67428	0.61182	0.63616	0.52266	0.5635	0.59992	0.56577	0.56896	0.61314	0.48241	0.48414	0.48828	0.49467	0.4952	0.47174	0.50435	0.47237	0.46616	0.42999	0.43973	0.40779	0.39474	0.44029	0.43313	0.46412	0.50276	0.44548	0.45101
0.39934	0.49051	0.52558	0.54318	0.55907	0.55499	0.53937	0.54109	0.52106	0.51765	0.51464	0.52091	0.59666	0.65106	0.63858	0.62113	0.66849	0.65833	0.67549	0.66954	0.70017	0.69204	0.72469	0.66212	0.68373	0.64641	0.54529	0.47295	0.44564	0.45477	0.5368	0.49257	0.5166	0.51834	0.47749	0.47433	0.43011	0.46007	0.47245	0.47938	0.45504	0.45747	0.45789	0.47103	0.44748	0.46713	0.48654	0.43272	0.44702	0.48528
0.42458	0.55095	0.58322	0.53606	0.52363	0.61265	0.63766	0.62476	0.50071	0.45977	0.46097	0.56742	0.64618	0.67103	0.63186	0.61153	0.56209	0.56746	0.54182	0.5567	0.57148	0.5474	0.43832	0.51823	0.54945	0.6397	0.67509	0.51598	0.3916	0.3725	0.41322	0.52387	0.59412	0.54185	0.45539	0.56917	0.596	0.57073	0.51579	0.47606	0.45641	0.52955	0.5013	0.46851	0.49647	0.51654	0.47484	0.43999	0.44581	0.45543
0.43474	0.52175	0.49618	0.51425	0.53387	0.61525	0.62473	0.61239	0.54049	0.59781	0.65289	0.61258	0.56274	0.53138	0.47449	0.51719	0.5076	0.51139	0.52496	0.4829	0.49728	0.50688	0.45639	0.48309	0.48597	0.50384	0.48917	0.55112	0.64125	0.57659	0.49117	0.57266	0.58198	0.55838	0.56119	0.61981	0.60351	0.58267	0.53302	0.48969	0.45213	0.49457	0.52234	0.48009	0.5104	0.52752	0.47849	0.4361	0.41792	0.45727
0.45012	0.51331	0.5126	0.51063	0.53231	0.59346	0.62801	0.64144	0.60874	0.6019	0.60888	0.52806	0.52366	0.52799	0.50081	0.54845	0.50021	0.49472	0.48412	0.49338	0.53109	0.47303	0.50574	0.52856	0.4952	0.49124	0.43581	0.37698	0.52175	0.68942	0.66528	0.62053	0.6045	0.58915	0.58473	0.58079	0.57872	0.54985	0.53713	0.49277	0.4687	0.45875	0.47325	0.46805	0.43949	0.46379	0.48909	0.4547	0.42503	0.43821
0.52468	0.63865	0.61923	0.62603	0.60171	0.61025	0.56198	0.50829	0.53216	0.61894	0.61676	0.50144	0.50428	0.54453	0.54771	0.53009	0.51235	0.51386	0.49436	0.50824	0.51946	0.54145	0.60494	0.53927	0.43707	0.62929	0.59111	0.47112	0.50636	0.4924	0.55736	0.65115	0.68413	0.64898	0.60518	0.5914	0.60099	0.51914	0.50962	0.49523	0.48252	0.48241	0.47738	0.47833	0.46608	0.48328	0.46668	0.43657	0.40424	0.4429
0.45007	0.56943	0.52396	0.57403	0.54665	0.51033	0.4836	0.48958	0.50711	0.53868	0.52846	0.45247	0.4848	0.4803	0.52431	0.49791	0.50473	0.52071	0.50616	0.51693	0.49904	0.52304	0.66851	0.53818	0.42012	0.49474	0.65747	0.59935	0.58674	0.52295	0.4164	0.52453	0.59298	0.61866	0.6943	0.63302	0.59199	0.50907	0.4996	0.49547	0.49477	0.49214	0.45903	0.45364	0.46536	0.49209	0.48547	0.44841	0.41638	0.45468
0.42599	0.56671	0.48866	0.5286	0.54029	0.54037	0.51619	0.49508	0.48671	0.47803	0.46844	0.44468	0.46214	0.44509	0.50177	0.48404	0.52297	0.52179	0.53997	0.53293	0.51468	0.53154	0.55438	0.53237	0.48557	0.47104	0.55908	0.52276	0.48754	0.47528	0.50829	0.4908	0.46465	0.47355	0.53472	0.55482	0.61153	0.54954	0.50981	0.49074	0.49327	0.52602	0.49214	0.46746	0.46345	0.47488	0.48931	0.43175	0.42357	0.4157
0.4287	0.5623	0.47283	0.48079	0.52325	0.53825	0.52653	0.49625	0.52877	0.49831	0.50936	0.49704	0.5026	0.49318	0.50398	0.5217	0.59653	0.51303	0.52593	0.55781	0.58907	0.59658	0.57818	0.51625	0.54906	0.46868	0.47628	0.49421	0.47538	0.48998	0.50944	0.51283	0.50821	0.48982	0.51939	0.52074	0.60987	0.66701	0.59133	0.54423	0.51181	0.49883	0.49272	0.47323	0.47947	0.4638	0.47584	0.44242	0.43479	0.40844
0.40743	0.5072	0.47939	0.51146	0.52377	0.52026	0.51549	0.46477	0.53392	0.49352	0.49956	0.4826	0.50674	0.5257	0.50219	0.51709	0.60847	0.46463	0.5253	0.63603	0.56371	0.57633	0.56299	0.53976	0.57768	0.5011	0.50493	0.51363	0.46836	0.4835	0.48566	0.49954	0.4687	0.47525	0.52201	0.51428	0.46547	0.51728	0.55062	0.5529	0.66151	0.66465	0.65011	0.6469	0.6598	0.65069	0.64639	0.6352	0.61643	0.64249
0.40592	0.50541	0.52664	0.53517	0.50436	0.54768	0.48344	0.44863	0.53667	0.53021	0.51705	0.48832	0.5092	0.47776	0.48732	0.52426	0.6204	0.59684	0.56382	0.52322	0.55821	0.59368	0.54745	0.53182	0.56533	0.49642	0.46242	0.45407	0.44709	0.46393	0.46987	0.48382	0.45023	0.49159	0.53483	0.51871	0.48621	0.46317	0.53034	0.47952	0.52646	0.54392	0.54615	0.5859	0.56702	0.57356	0.5401	0.50235	0.47148	0.52082
0.40233	0.5042	0.54088	0.55015	0.52868	0.55247	0.54726	0.49732	0.53292	0.51186	0.49971	0.46547	0.4402	0.42446	0.46843	0.48685	0.6175	0.55885	0.47049	0.54173	0.52722	0.55448	0.59669	0.55698	0.57748	0.47529	0.46941	0.48277	0.4736	0.49206	0.47298	0.51915	0.48825	0.47301	0.49019	0.51961	0.45669	0.45084	0.5039	0.49275	0.50379	0.5099	0.52382	0.5564	0.45622	0.46291	0.45478	0.49689	0.48301	0.45508
0.41221	0.5272	0.52101	0.49253	0.4979	0.53622	0.60864	0.49848	0.52997	0.57465	0.47544	0.44765	0.47953	0.48826	0.53347	0.44444	0.48023	0.43514	0.45319	0.44276	0.41824	0.51039	0.55583	0.5328	0.57224	0.46066	0.46107	0.49259	0.49136	0.45206	0.45808	0.52856	0.48544	0.46824	0.47777	0.49257	0.47927	0.4594	0.47464	0.48788	0.44235	0.44023	0.43622	0.48134	0.43266	0.41808	0.45127	0.47784	0.48986	0.41825
0.42386	0.50202	0.52143	0.53324	0.53496	0.49933	0.54643	0.50976	0.54577	0.59366	0.54258	0.50457	0.4786	0.50698	0.49441	0.46518	0.44036	0.46729	0.49324	0.4102	0.3901	0.50386	0.57553	0.54346	0.58711	0.45789	0.45749	0.47933	0.4896	0.45136	0.46862	0.5144	0.46234	0.44729	0.50061	0.5203	0.49487	0.45315	0.49261	0.47975	0.47129	0.47404	0.45867	0.45975	0.41322	0.44949	0.45111	0.49054	0.4698	0.47619
0.40692	0.50763	0.47258	0.50286	0.53096	0.50009	0.49141	0.48452	0.54999	0.64351	0.50722	0.51627	0.53115	0.51649	0.45154	0.46175	0.50525	0.50594	0.455	0.40857	0.41087	0.49447	0.53073	0.52894	0.59418	0.48478	0.50271	0.47581	0.479	0.5033	0.46816	0.45406	0.51087	0.47754	0.46221	0.4849	0.50421	0.4983	0.50804	0.49022	0.49068	0.49987	0.55795	0.49529	0.43833	0.4809	0.46267	0.48434	0.45901	0.45181
0.41056	0.53435	0.48337	0.46774	0.53457	0.50272	0.4738	0.4986	0.53365	0.53956	0.50742	0.46925	0.516	0.46133	0.51797	0.45831	0.49515	0.51572	0.47429	0.50366	0.51171	0.51703	0.55266	0.55175	0.59396	0.47807	0.50506	0.48399	0.50627	0.48854	0.46171	0.46675	0.46786	0.48041	0.47044	0.4909	0.46155	0.496	0.55691	0.46038	0.48049	0.49566	0.49206	0.45116	0.52408	0.53472	0.46606	0.46547	0.46554	0.47851
0.38663	0.51425	0.51579	0.49728	0.54046	0.52413	0.48675	0.52427	0.55581	0.54483	0.51998	0.55133	0.54812	0.46656	0.46905	0.50311	0.56785	0.59506	0.57882	0.65161	0.62636	0.62524	0.6285	0.57531	0.5834	0.48228	0.45543	0.47348	0.44632	0.45992	0.46162	0.50828	0.47287	0.46974	0.51772	0.47993	0.58436	0.59527	0.55149	0.5279	0.51229	0.44216	0.43449	0.4336	0.49002	0.50044	0.47108	0.47068	0.48675	0.50033
0.38794	0.49401	0.41721	0.40951	0.44951	0.46107	0.44004	0.4627	0.5272	0.50437	0.47183	0.49503	0.47331	0.45772	0.45508	0.50173	0.51629	0.53659	0.55438	0.54126	0.55308	0.56702	0.58304	0.59676	0.60357	0.51934	0.46877	0.46535	0.47473	0.44097	0.44859	0.50189	0.49881	0.47226	0.48395	0.47298	0.49417	0.49091	0.57308	0.57165	0.50488	0.47936	0.46827	0.45649	0.45485	0.47451	0.46643	0.46182	0.45006	0.44737
0.37915	0.49095	0.38872	0.35778	0.45671	0.49359	0.53	0.48683	0.52177	0.59649	0.64937	0.66985	0.67254	0.685	0.66323	0.61177	0.6872	0.66571	0.60781	0.65827	0.60266	0.62397	0.56399	0.49255	0.62455	0.63765	0.62505	0.61424	0.63579	0.67809	0.74443	0.78438	0.61565	0.51	0.48487	0.48468	0.51002	0.48012	0.53272	0.54658	0.47571	0.48953	0.47025	0.45421	0.45775	0.45801	0.45156	0.45289	0.46103	0.44719
0.35321	0.4367	0.35665	0.34879	0.41271	0.45259	0.50533	0.49288	0.54835	0.63876	0.68567	0.68889	0.66078	0.66741	0.68743	0.64349	0.66578	0.63171	0.53609	0.62959	0.6307	0.61737	0.5957	0.49892	0.65453	0.62827	0.62264	0.63772	0.62053	0.57044	0.62649	0.67215	0.64187	0.61062	0.5074	0.54564	0.55332	0.53015	0.55744	0.54924	0.47581	0.52037	0.52048	0.48431	0.47432	0.46669	0.42154	0.43761	0.47999	0.4991
0.37418	0.49295	0.36317	0.35117	0.42136	0.46613	0.42999	0.42916	0.53984	0.53477	0.57984	0.57965	0.48904	0.48306	0.54664	0.52918	0.4927	0.47507	0.50127	0.55877	0.59214	0.59457	0.5815	0.47724	0.5289	0.44704	0.49683	0.49978	0.52203	0.50125	0.51399	0.5235	0.54735	0.60077	0.54663	0.54698	0.52898	0.55728	0.53959	0.53594	0.47509	0.52419	0.54111	0.51827	0.51078	0.51427	0.50639	0.45463	0.51444	0.50736
0.36965	0.48904	0.36979	0.3716	0.41649	0.50014	0.5053	0.43406	0.46852	0.50285	0.53464	0.47924	0.49016	0.49724	0.58173	0.54732	0.47913	0.5198	0.58814	0.58874	0.59833	0.57583	0.57235	0.50757	0.57835	0.46502	0.50081	0.48306	0.54098	0.55711	0.51353	0.56225	0.54116	0.5249	0.52578	0.51964	0.52933	0.4953	0.51502	0.50184	0.4394	0.46995	0.49255	0.47976	0.50689	0.495	0.48754	0.43774	0.46284	0.44785
0.37392	0.49618	0.42245	0.39654	0.43711	0.48454	0.50793	0.5088	0.51897	0.49524	0.53656	0.48817	0.50889	0.46861	0.49691	0.50073	0.47833	0.50857	0.54793	0.52952	0.54878	0.57776	0.54681	0.48216	0.58381	0.51555	0.46584	0.53007	0.46866	0.5239	0.5472	0.52931	0.52712	0.55476	0.51075	0.52988	0.56103	0.48945	0.52175	0.52536	0.44809	0.48311	0.4794	0.47991	0.50327	0.48984	0.5052	0.46542	0.45156	0.44207
0.36033	0.50744	0.46864	0.47882	0.48249	0.47985	0.50469	0.45743	0.52594	0.53382	0.47061	0.49435	0.5209	0.50394	0.49273	0.49997	0.58149	0.59204	0.62946	0.59339	0.5937	0.6163	0.59177	0.50229	0.613	0.58539	0.598	0.6018	0.5215	0.50573	0.54673	0.56172	0.52395	0.5212	0.47081	0.51043	0.54811	0.51193	0.50079	0.51635	0.46864	0.49229	0.55594	0.50003	0.50034	0.50545	0.46034	0.48044	0.45496	0.43267
0.3893	0.47159	0.42628	0.46208	0.47855	0.55512	0.53159	0.5349	0.55234	0.48856	0.48951	0.46586	0.47814	0.49065	0.47584	0.55498	0.61	0.60529	0.61395	0.58604	0.58065	0.61448	0.64789	0.52209	0.58325	0.61986	0.61413	0.61046	0.5987	0.60917	0.55479	0.51364	0.50634	0.49063	0.50646	0.50879	0.50345	0.51518	0.51919	0.49553	0.48265	0.44845	0.46583	0.48099	0.46963	0.43394	0.45398	0.48382	0.48694	0.46659
0.36586	0.45576	0.43343	0.47827	0.40863	0.48616	0.55842	0.5914	0.51254	0.49338	0.48125	0.48192	0.49484	0.49122	0.48922	0.52891	0.62172	0.59888	0.57083	0.60336	0.59585	0.53759	0.62239	0.5021	0.59877	0.58771	0.58784	0.60722	0.62253	0.60389	0.55719	0.53411	0.51297	0.46851	0.48363	0.53032	0.48121	0.49851	0.52993	0.49848	0.52734	0.49942	0.40052	0.43684	0.47433	0.44302	0.45907	0.45852	0.45895	0.4853
0.33571	0.44319	0.43693	0.43753	0.42019	0.52914	0.57402	0.56264	0.56161	0.46973	0.4793	0.51728	0.51506	0.5157	0.52989	0.52175	0.48599	0.54861	0.51288	0.54149	0.56523	0.51496	0.62493	0.52589	0.54939	0.57868	0.61101	0.60884	0.57186	0.52874	0.54081	0.58481	0.56047	0.47176	0.52335	0.52262	0.45421	0.43059	0.48231	0.47346	0.48263	0.44682	0.45921	0.44612	0.46314	0.48099	0.48015	0.44669	0.4473	0.45142
0.38892	0.49278	0.45356	0.38348	0.43693	0.44531	0.48026	0.46034	0.50251	0.47023	0.52143	0.54339	0.52566	0.51284	0.48323	0.50534	0.64374	0.62361	0.46723	0.58293	0.54225	0.52002	0.64728	0.5075	0.52811	0.59565	0.65787	0.67301	0.63504	0.54125	0.59266	0.63073	0.52143	0.48165	0.51842	0.51069	0.54344	0.54924	0.52151	0.49853	0.47416	0.46605	0.48129	0.43847	0.49704	0.50014	0.48806	0.47554	0.44401	0.45906
0.38526	0.45044	0.4133	0.42314	0.41898	0.44146	0.43079	0.41314	0.46315	0.42919	0.43383	0.45004	0.44224	0.43301	0.43984	0.47582	0.49839	0.50397	0.45778	0.52025	0.51632	0.48387	0.49298	0.52342	0.48807	0.47501	0.49698	0.52615	0.5669	0.5618	0.57121	0.57202	0.51987	0.5185	0.50638	0.5199	0.60426	0.5896	0.52837	0.46506	0.42875	0.42767	0.4322	0.46964	0.46175	0.47589	0.47821	0.46342	0.47669	0.44453
0.45137	0.56335	0.53016	0.57141	0.59219	0.60955	0.57238	0.4951	0.50295	0.57558	0.57895	0.54985	0.58686	0.61683	0.55688	0.50499	0.48785	0.56541	0.56267	0.58937	0.56043	0.53874	0.57554	0.56276	0.48726	0.46363	0.48014	0.49019	0.45951	0.53205	0.57086	0.57128	0.59834	0.57261	0.52609	0.51421	0.51066	0.48369	0.49071	0.51287	0.47617	0.44025	0.48622	0.50188	0.47111	0.48018	0.45385	0.47566	0.46534	0.45681
0.35613	0.5216	0.52596	0.5655	0.58321	0.56076	0.55375	0.5392	0.54446	0.58799	0.59257	0.58546	0.58251	0.5506	0.5545	0.53559	0.57769	0.60731	0.57381	0.57943	0.55691	0.55678	0.59505	0.55655	0.51232	0.53323	0.50171	0.51847	0.47662	0.47555	0.48588	0.4462	0.54455	0.54035	0.55848	0.5468	0.48651	0.45961	0.50664	0.53062	0.51952	0.48712	0.51096	0.50877	0.50906	0.54018	0.5337	0.51553	0.50265	0.51812
0.34166	0.46415	0.47706	0.51243	0.4691	0.48762	0.42813	0.44261	0.46549	0.51387	0.51345	0.54731	0.51874	0.54393	0.59062	0.56886	0.59732	0.62159	0.57736	0.58575	0.58622	0.54623	0.62567	0.59557	0.49987	0.62251	0.49619	0.48416	0.46827	0.44863	0.44273	0.45016	0.47203	0.45512	0.52999	0.5379	0.44668	0.45474	0.50353	0.55057	0.55796	0.50816	0.51221	0.50524	0.52732	0.54643	0.55526	0.5104	0.48487	0.51113
0.35374	0.46201	0.39811	0.43481	0.47175	0.49235	0.47575	0.4374	0.4495	0.48589	0.51964	0.52065	0.49024	0.53971	0.58062	0.56265	0.58252	0.63268	0.62626	0.54342	0.61187	0.58269	0.53995	0.60754	0.57293	0.66294	0.6119	0.49092	0.60052	0.53572	0.52804	0.52855	0.51841	0.51215	0.44982	0.46631	0.47843	0.46392	0.50175	0.45034	0.44383	0.43772	0.42622	0.45733	0.48205	0.4911	0.47967	0.4343	0.42375	0.42056
0.30046	0.4107	0.39359	0.40638	0.43433	0.44609	0.44963	0.45095	0.44338	0.4339	0.4884	0.48126	0.45183	0.58461	0.77287	0.67781	0.57731	0.54963	0.61407	0.577	0.59944	0.59681	0.55993	0.58001	0.48592	0.68257	0.67263	0.5216	0.51999	0.53686	0.6151	0.62666	0.55035	0.58286	0.49888	0.57761	0.59737	0.59302	0.56515	0.58068	0.57651	0.61904	0.61048	0.50763	0.58314	0.5991	0.67655	0.57231	0.62797	0.57345
0.33143	0.43441	0.36137	0.31678	0.36685	0.42768	0.38557	0.41442	0.43155	0.39377	0.50692	0.48574	0.49062	0.50892	0.57911	0.6417	0.55095	0.59968	0.5528	0.54986	0.55527	0.61353	0.57781	0.56474	0.564	0.57235	0.60441	0.5746	0.48081	0.52745	0.52585	0.54751	0.50279	0.51232	0.55171	0.54363	0.51974	0.52577	0.51225	0.57993	0.55631	0.61755	0.63486	0.56489	0.61531	0.61486	0.63799	0.5474	0.59535	0.56091
0.38712	0.43016	0.38048	0.35671	0.38332	0.41654	0.39169	0.40826	0.39323	0.40646	0.4942	0.48842	0.48352	0.49925	0.45327	0.52565	0.47789	0.44623	0.47792	0.49507	0.55621	0.53779	0.54254	0.55984	0.58687	0.52558	0.68636	0.60216	0.54712	0.51173	0.53729	0.50101	0.51234	0.48714	0.50079	0.50979	0.52675	0.61113	0.55837	0.60543	0.63688	0.67023	0.64769	0.58276	0.64219	0.65744	0.62494	0.55009	0.60688	0.55244
0.35092	0.44321	0.38942	0.40448	0.48939	0.49415	0.45	0.43874	0.41826	0.491	0.48143	0.42937	0.4941	0.47889	0.458	0.50525	0.54992	0.50747	0.53014	0.48593	0.46111	0.50135	0.47283	0.55923	0.5712	0.53303	0.59575	0.5794	0.48031	0.48089	0.50305	0.5793	0.49539	0.51584	0.55047	0.50678	0.49729	0.52439	0.58085	0.7096	0.73064	0.71691	0.69695	0.58692	0.64574	0.66291	0.58769	0.50116	0.53679	0.57377
0.32476	0.47215	0.4395	0.41124	0.4242	0.43946	0.39887	0.40274	0.42142	0.44952	0.50908	0.51237	0.43478	0.4117	0.45555	0.47446	0.4747	0.46092	0.49272	0.4685	0.44353	0.51326	0.48087	0.50021	0.50171	0.55581	0.59418	0.57783	0.53625	0.51769	0.46324	0.58603	0.53958	0.52391	0.55105	0.54298	0.50405	0.56693	0.59578	0.69797	0.67342	0.63236	0.64394	0.53052	0.64155	0.6434	0.56864	0.4872	0.57384	0.67862
0.28722	0.38673	0.35489	0.37665	0.37697	0.40559	0.33158	0.38267	0.48634	0.43729	0.57799	0.687	0.48697	0.46831	0.41563	0.48222	0.48875	0.44927	0.46881	0.48644	0.51535	0.52031	0.48811	0.4916	0.50834	0.50613	0.51087	0.50809	0.5388	0.51697	0.55394	0.62893	0.58638	0.51967	0.51865	0.50089	0.50289	0.5465	0.57092	0.67148	0.65108	0.56683	0.57182	0.51084	0.64491	0.6663	0.59556	0.54246	0.60878	0.66728
0.26732	0.36873	0.40677	0.3889	0.37894	0.38522	0.39939	0.38561	0.5034	0.46674	0.5472	0.60065	0.52765	0.55435	0.42203	0.42976	0.4641	0.47311	0.42158	0.42045	0.50457	0.51606	0.44738	0.47424	0.52718	0.49665	0.47228	0.46663	0.44656	0.47038	0.54548	0.50982	0.54391	0.58481	0.58403	0.60794	0.64779	0.64903	0.56787	0.6144	0.60083	0.55416	0.57503	0.5299	0.64203	0.672	0.60983	0.5643	0.65003	0.59014
0.28107	0.43011	0.39897	0.38982	0.39327	0.45088	0.47262	0.38549	0.46075	0.50117	0.52257	0.51127	0.55022	0.63624	0.47789	0.43172	0.43942	0.43747	0.39527	0.33813	0.40708	0.45919	0.46246	0.47129	0.46333	0.45843	0.48372	0.48164	0.42853	0.49489	0.49938	0.48358	0.47688	0.53046	0.53161	0.56853	0.56896	0.6267	0.57688	0.50573	0.49081	0.57212	0.60633	0.52808	0.62916	0.63402	0.66951	0.57838	0.59092	0.55663
0.32227	0.4317	0.37781	0.37522	0.39446	0.42341	0.48435	0.48387	0.52812	0.52971	0.57184	0.51666	0.55846	0.49665	0.46705	0.423	0.44691	0.46328	0.44952	0.37836	0.40666	0.46379	0.49065	0.46202	0.4328	0.40952	0.46684	0.44692	0.46296	0.46704	0.48241	0.4685	0.48828	0.47664	0.44474	0.47782	0.52998	0.52154	0.54183	0.58619	0.55795	0.55442	0.61376	0.54093	0.57163	0.56343	0.55404	0.52704	0.565	0.52785
0.29445	0.40622	0.37313	0.35739	0.36672	0.42773	0.49276	0.49237	0.54052	0.49804	0.58575	0.5478	0.5253	0.501	0.42994	0.40752	0.41045	0.41404	0.40793	0.36562	0.41979	0.47891	0.50586	0.44941	0.49194	0.43955	0.42929	0.46158	0.45024	0.47748	0.51587	0.4703	0.48261	0.49216	0.45353	0.48382	0.54602	0.53788	0.49831	0.47626	0.53858	0.56625	0.59589	0.55709	0.6507	0.64004	0.678	0.55022	0.54325	0.58062
0.36239	0.38713	0.38759	0.36154	0.3999	0.46631	0.41617	0.48724	0.46023	0.44289	0.46847	0.47493	0.4473	0.44536	0.41118	0.42881	0.44312	0.41901	0.40571	0.38535	0.37803	0.41995	0.46824	0.47548	0.47473	0.46062	0.49107	0.4386	0.44614	0.52926	0.54667	0.47486	0.45619	0.48097	0.50498	0.54282	0.48976	0.49974	0.48159	0.45315	0.45547	0.51382	0.57463	0.58918	0.58801	0.5536	0.55809	0.53699	0.5079	0.52087
0.32867	0.38112	0.36869	0.394	0.38833	0.44167	0.38756	0.40445	0.43115	0.42601	0.42327	0.45198	0.37596	0.3839	0.47821	0.47335	0.43711	0.40244	0.37481	0.37234	0.37232	0.41493	0.44037	0.45838	0.50944	0.49673	0.46949	0.39608	0.39051	0.48104	0.50965	0.50762	0.52183	0.48638	0.51022	0.51189	0.49632	0.49663	0.47367	0.41484	0.4485	0.48339	0.47917	0.50844	0.49277	0.52322	0.5479	0.5231	0.58323	0.57369
0.22736	0.35297	0.32277	0.35216	0.38862	0.40207	0.40146	0.41925	0.42942	0.40614	0.47327	0.40324	0.34308	0.38174	0.44463	0.46256	0.47414	0.47908	0.43198	0.42997	0.41941	0.4101	0.3824	0.45685	0.48176	0.46863	0.41705	0.47702	0.48838	0.46472	0.49473	0.48988	0.48346	0.44888	0.46492	0.53713	0.55116	0.55244	0.49046	0.48496	0.4799	0.47199	0.53405	0.50372	0.46179	0.47977	0.51995	0.63558	0.53447	0.48366
0.2436	0.3533	0.30914	0.33413	0.312	0.38187	0.37707	0.37122	0.34787	0.43998	0.52077	0.44472	0.37749	0.39447	0.34435	0.437	0.51398	0.50399	0.47967	0.43982	0.41096	0.39223	0.36928	0.4628	0.40104	0.37255	0.41479	0.46298	0.44281	0.49979	0.48454	0.49511	0.47872	0.45916	0.47457	0.5237	0.52783	0.50406	0.53076	0.48198	0.49192	0.50879	0.53448	0.47804	0.48204	0.49482	0.42577	0.55786	0.65645	0.4818
0.27375	0.33478	0.30306	0.38638	0.40226	0.42759	0.36613	0.34417	0.36286	0.42223	0.51722	0.43909	0.3391	0.34081	0.35791	0.42988	0.48138	0.49275	0.45948	0.41901	0.42686	0.44912	0.36546	0.32403	0.38224	0.41684	0.43124	0.44233	0.44083	0.45566	0.53176	0.46345	0.503	0.53325	0.52354	0.5194	0.48948	0.46058	0.475	0.46849	0.50411	0.54491	0.53318	0.4637	0.45538	0.48123	0.44489	0.51267	0.60342	0.60466
0.32064	0.38538	0.34298	0.35533	0.41502	0.46081	0.42219	0.39529	0.36679	0.41253	0.48022	0.40476	0.38008	0.40248	0.34187	0.37618	0.37566	0.36312	0.43198	0.47031	0.44482	0.45741	0.39027	0.32925	0.37064	0.4141	0.44848	0.41257	0.4212	0.44615	0.5094	0.43906	0.45618	0.48921	0.49226	0.49403	0.49133	0.44387	0.49768	0.49725	0.48474	0.51938	0.50122	0.47503	0.43977	0.4906	0.4489	0.4686	0.43053	0.42306
0.26565	0.39992	0.35191	0.34028	0.39511	0.34932	0.36302	0.36308	0.37429	0.38937	0.39531	0.35748	0.31562	0.34238	0.32267	0.33337	0.40032	0.36565	0.42803	0.37661	0.38506	0.48075	0.56497	0.51762	0.506	0.45963	0.442	0.40661	0.4724	0.55704	0.52425	0.43564	0.47923	0.47626	0.49013	0.49192	0.48789	0.50505	0.45826	0.48612	0.49297	0.46644	0.46824	0.49543	0.46735	0.51547	0.4633	0.44321	0.41459	0.41705
0.26458	0.38766	0.43257	0.39306	0.38164	0.36388	0.4132	0.32365	0.33195	0.34281	0.36775	0.37213	0.33309	0.35621	0.37958	0.33343	0.39985	0.38007	0.38939	0.36568	0.37216	0.37413	0.48025	0.46296	0.44635	0.43846	0.38552	0.43592	0.50562	0.52187	0.48073	0.3927	0.45207	0.46549	0.45239	0.48996	0.50422	0.4962	0.45214	0.47672	0.51238	0.48116	0.48111	0.47161	0.4518	0.51349	0.49535	0.48088	0.47929	0.48765
0.25144	0.33969	0.36906	0.37056	0.36131	0.40742	0.49353	0.36882	0.32895	0.32136	0.38751	0.38478	0.32723	0.34647	0.39111	0.39455	0.3459	0.45687	0.40279	0.44513	0.40808	0.36672	0.41927	0.35624	0.33689	0.33209	0.34631	0.41093	0.39772	0.37231	0.3563	0.4317	0.4777	0.50823	0.48508	0.50765	0.46617	0.47124	0.50052	0.51004	0.50535	0.48543	0.46117	0.41953	0.41874	0.49701	0.49175	0.48379	0.44386	0.48609
0.26842	0.3922	0.36891	0.34933	0.35254	0.44586	0.41897	0.36022	0.2963	0.32236	0.39065	0.46945	0.37945	0.38263	0.35723	0.35155	0.35207	0.33239	0.31354	0.42617	0.36873	0.34221	0.4001	0.35729	0.29392	0.33263	0.35317	0.3724	0.39318	0.33458	0.32416	0.46596	0.48989	0.4875	0.46095	0.45156	0.41195	0.43602	0.49564	0.52626	0.51672	0.46821	0.47373	0.46456	0.43856	0.44472	0.39833	0.40121	0.42058	0.4204
0.40264	0.43127	0.3836	0.38677	0.36433	0.43969	0.35694	0.4166	0.4678	0.46745	0.40634	0.4529	0.38741	0.32317	0.32851	0.33409	0.36189	0.38579	0.33456	0.37316	0.35944	0.29851	0.40764	0.37111	0.33418	0.30937	0.35528	0.31887	0.33024	0.35	0.33992	0.38508	0.41208	0.44179	0.44749	0.45704	0.41149	0.43653	0.44709	0.47285	0.50757	0.48183	0.47428	0.48691	0.474	0.4509	0.40861	0.38664	0.44855	0.45697
0.32759	0.38132	0.35311	0.41631	0.3957	0.51768	0.48848	0.39594	0.47708	0.46085	0.50359	0.5027	0.5198	0.4942	0.37348	0.34815	0.378	0.38048	0.37139	0.31108	0.31791	0.36495	0.45688	0.38807	0.39322	0.3245	0.26891	0.325	0.31859	0.30535	0.30298	0.3348	0.39625	0.42166	0.42776	0.47405	0.49428	0.43621	0.40423	0.47676	0.49275	0.42949	0.38537	0.43943	0.42813	0.40955	0.39414	0.40129	0.43725	0.39388
0.35791	0.39744	0.41187	0.41937	0.49317	0.49486	0.5488	0.45825	0.43211	0.53248	0.54807	0.53626	0.5854	0.58588	0.52491	0.49038	0.41006	0.38287	0.37651	0.37053	0.38178	0.3772	0.46126	0.47174	0.43302	0.34299	0.28535	0.33526	0.32149	0.31182	0.30713	0.41577	0.38096	0.34329	0.34815	0.36741	0.47026	0.39482	0.42605	0.46525	0.4915	0.375	0.38579	0.38277	0.37258	0.41236	0.35242	0.36445	0.40598	0.37158
0.3012	0.3866	0.4162	0.35359	0.35944	0.33066	0.37163	0.47697	0.45803	0.46628	0.5261	0.51467	0.43306	0.4297	0.57966	0.52399	0.39608	0.41276	0.42718	0.45151	0.40824	0.45512	0.48145	0.45989	0.39054	0.27471	0.31147	0.35665	0.34026	0.3269	0.31775	0.39254	0.36727	0.37932	0.40973	0.38389	0.38882	0.34208	0.37571	0.36278	0.4012	0.36317	0.41389	0.35519	0.38859	0.41908	0.39856	0.29553	0.29813	0.37529
0.36101	0.47242	0.35773	0.29556	0.31368	0.31004	0.39643	0.47346	0.47861	0.44079	0.45269	0.44818	0.41731	0.4038	0.48247	0.46344	0.42779	0.4163	0.43832	0.47198	0.43524	0.51118	0.38661	0.46003	0.38859	0.29103	0.2506	0.2826	0.26536	0.3096	0.36382	0.38125	0.44193	0.37567	0.37853	0.43582	0.40436	0.36152	0.35067	0.36217	0.40028	0.40836	0.41612	0.37208	0.37821	0.32859	0.31961	0.34575	0.34893	0.36437
0.32379	0.40264	0.37186	0.4466	0.36797	0.3853	0.47675	0.47567	0.45929	0.46259	0.42666	0.48726	0.42603	0.42217	0.50639	0.53218	0.4673	0.49015	0.45023	0.44946	0.45339	0.48652	0.43646	0.42125	0.32237	0.30636	0.28389	0.29575	0.31883	0.37229	0.3271	0.34718	0.42688	0.43278	0.41876	0.38869	0.34272	0.3002	0.37381	0.4005	0.36735	0.36506	0.335	0.38374	0.3406	0.27438	0.27198	0.44032	0.37579	0.30614
0.33754	0.40954	0.43738	0.46093	0.36858	0.43291	0.44798	0.44191	0.50042	0.47554	0.44817	0.42828	0.46676	0.41819	0.48907	0.52051	0.46852	0.40269	0.42414	0.42209	0.46873	0.51936	0.52749	0.42771	0.28662	0.29453	0.36211	0.28375	0.38312	0.41724	0.28248	0.34285	0.39177	0.42997	0.40866	0.35293	0.33742	0.32439	0.38707	0.36011	0.36982	0.32975	0.33323	0.32107	0.34772	0.34857	0.36025	0.36817	0.38902	0.35386
0.30228	0.38916	0.43885	0.41635	0.41657	0.44064	0.39261	0.51041	0.53603	0.48778	0.49429	0.46918	0.4637	0.44796	0.48868	0.52587	0.45495	0.30923	0.32268	0.41745	0.54224	0.43227	0.40162	0.35594	0.27621	0.27529	0.2732	0.25047	0.25925	0.34262	0.40079	0.4119	0.42009	0.42017	0.38115	0.41769	0.36528	0.31487	0.30399	0.32277	0.35262	0.33511	0.31204	0.32918	0.39848	0.33013	0.36365	0.41634	0.39333	0.33654
0.35797	0.46433	0.41125	0.42095	0.42935	0.44939	0.42896	0.53759	0.51431	0.52062	0.57464	0.5025	0.4637	0.49033	0.46597	0.38505	0.48408	0.4292	0.45365	0.44821	0.49599	0.42378	0.43993	0.28791	0.25786	0.29386	0.27044	0.26029	0.35856	0.46391	0.50813	0.52472	0.49429	0.39525	0.34477	0.27571	0.33799	0.29236	0.31578	0.36719	0.35308	0.36069	0.29476	0.31924	0.33252	0.43239	0.393	0.47893	0.33927	0.38037
0.33965	0.45142	0.32718	0.35063	0.48101	0.55978	0.4792	0.49498	0.44129	0.50964	0.47256	0.53216	0.4928	0.53672	0.44498	0.49267	0.39717	0.49662	0.53466	0.48481	0.48156	0.41418	0.39048	0.27496	0.24776	0.2376	0.24645	0.21086	0.2827	0.328	0.40441	0.49263	0.47974	0.34294	0.26026	0.24272	0.30755	0.34333	0.36761	0.33619	0.39782	0.39307	0.32813	0.33778	0.47277	0.48113	0.29092	0.36111	0.34392	0.32126
0.30607	0.41785	0.42818	0.46563	0.55475	0.48128	0.50525	0.45601	0.40573	0.4577	0.49939	0.52615	0.52033	0.47677	0.51027	0.4686	0.40852	0.44822	0.43493	0.45564	0.41221	0.50102	0.31311	0.26744	0.2518	0.22859	0.25883	0.29648	0.22578	0.31361	0.28455	0.36529	0.43177	0.35744	0.28525	0.31371	0.41233	0.53863	0.49863	0.38887	0.34579	0.34821	0.39405	0.36996	0.52469	0.38108	0.32124	0.3361	0.34039	0.33355
0.32979	0.44229	0.45334	0.51953	0.43074	0.30428	0.33695	0.35617	0.34641	0.38735	0.4159	0.49734	0.50287	0.49653	0.54316	0.5207	0.43772	0.47669	0.46942	0.45524	0.46444	0.52958	0.40951	0.30333	0.342	0.29513	0.26513	0.43234	0.27354	0.30907	0.2755	0.40173	0.42266	0.4244	0.40843	0.55715	0.57525	0.5975	0.53038	0.48018	0.37755	0.37838	0.3788	0.52447	0.39382	0.25564	0.30028	0.34057	0.34898	0.38319
0.35242	0.49196	0.4592	0.47956	0.3631	0.38905	0.40328	0.30944	0.33409	0.55391	0.48487	0.34884	0.3717	0.37049	0.36749	0.39237	0.54122	0.53882	0.47888	0.40466	0.45824	0.50905	0.46303	0.29323	0.32179	0.31608	0.2799	0.31936	0.27704	0.25136	0.26017	0.38014	0.43327	0.46987	0.44423	0.43447	0.45994	0.45994	0.43571	0.49237	0.42719	0.4352	0.47045	0.54897	0.53143	0.32282	0.29217	0.36666	0.36862	0.37325
0.43325	0.47164	0.35681	0.29685	0.45142	0.47145	0.36999	0.41186	0.32837	0.37192	0.35508	0.42274	0.37579	0.26963	0.38421	0.34492	0.43141	0.58962	0.49488	0.49024	0.47945	0.46285	0.33519	0.24907	0.3017	0.28056	0.28719	0.26741	0.25972	0.23952	0.25685	0.45868	0.52156	0.42296	0.3908	0.38915	0.4055	0.42536	0.43088	0.51728	0.43904	0.53831	0.44395	0.45068	0.54774	0.36661	0.36111	0.35175	0.31327	0.26324
0.35795	0.45223	0.43949	0.45189	0.51584	0.54865	0.47435	0.43732	0.36776	0.34081	0.43488	0.44621	0.30938	0.39029	0.45619	0.31208	0.39404	0.43623	0.54218	0.49622	0.4819	0.38861	0.23635	0.27749	0.32322	0.26969	0.27084	0.26129	0.26624	0.24556	0.25736	0.39884	0.49508	0.42598	0.46028	0.46699	0.44155	0.46132	0.40266	0.50234	0.44959	0.48557	0.53363	0.50629	0.50935	0.38323	0.26468	0.28931	0.31791	0.33463
0.25236	0.48874	0.43796	0.53156	0.60658	0.56361	0.4987	0.50359	0.4642	0.52994	0.54532	0.5191	0.46011	0.48294	0.49182	0.42994	0.3152	0.29173	0.39749	0.31475	0.44427	0.31929	0.18438	0.25941	0.27366	0.23338	0.26769	0.26098	0.25732	0.23442	0.27678	0.33328	0.42562	0.3808	0.37911	0.3997	0.36457	0.45251	0.37786	0.42398	0.43174	0.43249	0.5625	0.4759	0.49124	0.5051	0.35842	0.25708	0.2452	0.33638
0.35622	0.54081	0.3467	0.39124	0.44072	0.40996	0.38414	0.43182	0.43603	0.39548	0.39755	0.49531	0.48837	0.48219	0.37527	0.34674	0.38115	0.42036	0.23464	0.2403	0.4082	0.26991	0.2009	0.20829	0.18782	0.19576	0.26053	0.25643	0.20668	0.21526	0.29219	0.36145	0.34518	0.336	0.33552	0.30363	0.26822	0.31019	0.37828	0.36853	0.46466	0.45976	0.51081	0.41836	0.5039	0.48512	0.52979	0.46517	0.30163	0.29553
0.34802	0.5035	0.32686	0.31038	0.39211	0.39255	0.38936	0.40808	0.42737	0.50897	0.44702	0.35059	0.36948	0.40931	0.37623	0.31563	0.29283	0.26785	0.2718	0.32995	0.39191	0.24098	0.22709	0.19121	0.25469	0.42214	0.4495	0.40336	0.27659	0.24189	0.26642	0.29896	0.3111	0.27437	0.29959	0.31306	0.4228	0.35949	0.39352	0.46399	0.45121	0.41238	0.35168	0.32548	0.5268	0.42152	0.39861	0.3705	0.31751	0.45996
0.47745	0.52552	0.36275	0.34535	0.32343	0.36726	0.36363	0.36234	0.35468	0.37459	0.47449	0.3916	0.34524	0.38486	0.26843	0.28815	0.25785	0.28043	0.31475	0.31241	0.30867	0.24111	0.16728	0.19711	0.36456	0.47712	0.41912	0.41106	0.48329	0.36442	0.44859	0.36019	0.29831	0.29784	0.4204	0.42617	0.33096	0.39612	0.35322	0.33353	0.38091	0.44934	0.43343	0.46423	0.49642	0.51908	0.52733	0.42402	0.41451	0.50744
0.40097	0.44087	0.33256	0.34597	0.40185	0.40446	0.34789	0.28546	0.32112	0.33262	0.35371	0.32655	0.35799	0.34975	0.29619	0.33213	0.32551	0.3086	0.40865	0.49303	0.24616	0.28663	0.27628	0.33143	0.47444	0.4548	0.42948	0.42073	0.48902	0.555	0.47765	0.41455	0.28887	0.29989	0.35417	0.43033	0.38905	0.33958	0.29202	0.25446	0.42187	0.45257	0.4306	0.4889	0.39597	0.41858	0.40213	0.36546	0.28922	0.21399
0.28999	0.34973	0.40198	0.45374	0.33993	0.33689	0.36637	0.29866	0.27538	0.25915	0.37172	0.34651	0.34006	0.27899	0.31218	0.35086	0.34773	0.46718	0.50605	0.35521	0.30162	0.40701	0.43932	0.42628	0.3641	0.31247	0.38329	0.43235	0.42934	0.45198	0.44329	0.35821	0.35273	0.29395	0.33872	0.39724	0.39268	0.38785	0.33164	0.2515	0.37322	0.4571	0.47997	0.40562	0.40739	0.33818	0.26194	0.16822	0.10994	0.17734
0.23986	0.33751	0.35345	0.36928	0.4233	0.46439	0.35691	0.35973	0.3104	0.31086	0.3909	0.3094	0.23197	0.24794	0.28163	0.28687	0.35375	0.57851	0.30378	0.37089	0.43213	0.33881	0.31199	0.31705	0.36489	0.38524	0.39984	0.36283	0.36167	0.42836	0.35343	0.32722	0.40521	0.3529	0.32358	0.33715	0.40326	0.33628	0.27166	0.37719	0.41552	0.39911	0.38344	0.29401	0.34354	0.40411	0.29235	0.16863	0.1311	0.21709
0.35258	0.43018	0.48451	0.44866	0.5241	0.41618	0.32127	0.21805	0.25131	0.31086	0.40031	0.42983	0.34127	0.32563	0.36548	0.40514	0.56283	0.37709	0.26212	0.36309	0.51463	0.38964	0.37108	0.38844	0.39519	0.33196	0.35901	0.36288	0.36966	0.39609	0.38665	0.42663	0.44	0.41976	0.42519	0.37973	0.39879	0.4001	0.29554	0.35078	0.41643	0.35598	0.27441	0.20514	0.27069	0.44774	0.42913	0.35625	0.28073	0.35883
0.30728	0.45911	0.38759	0.35361	0.40866	0.51896	0.48374	0.32238	0.34551	0.523	0.48554	0.34405	0.38268	0.44833	0.49806	0.55513	0.49708	0.30312	0.36477	0.38388	0.55616	0.51836	0.42364	0.44006	0.44738	0.44606	0.32942	0.33304	0.45664	0.42285	0.25177	0.33428	0.43444	0.24819	0.28995	0.40888	0.40743	0.39439	0.29987	0.30704	0.36119	0.3604	0.22084	0.29206	0.41991	0.46482	0.43888	0.44031	0.36826	0.25553
0.32301	0.27457	0.26406	0.26606	0.31987	0.47981	0.43712	0.45054	0.53244	0.46713	0.45871	0.36134	0.43194	0.55477	0.64905	0.60084	0.29253	0.45917	0.39924	0.29385	0.42069	0.44813	0.47898	0.46096	0.33629	0.47311	0.41617	0.38197	0.41381	0.42733	0.29696	0.30137	0.44386	0.50185	0.4149	0.34681	0.42235	0.49517	0.42244	0.47211	0.4793	0.41132	0.55535	0.42154	0.2655	0.2271	0.20186	0.25745	0.32311	0.37692
0.25214	0.30567	0.39639	0.41872	0.32357	0.39646	0.37042	0.39626	0.39178	0.38788	0.34203	0.35415	0.34766	0.42379	0.61672	0.44154	0.34501	0.52192	0.40909	0.22366	0.10137	0.15611	0.47431	0.36858	0.35336	0.45877	0.36182	0.33799	0.38377	0.34295	0.17806	0.24535	0.27369	0.37743	0.37285	0.42009	0.43048	0.25194	0.27996	0.38086	0.43946	0.43265	0.57556	0.42048	0.2656	0.19862	0.13343	0.12778	0.15478	0.29539
0.23335	0.36506	0.46821	0.49922	0.33413	0.35975	0.45319	0.45122	0.44467	0.46423	0.45692	0.42112	0.46568	0.52767	0.40017	0.32975	0.23692	0.20918	0.27678	0.32124	0.22658	0.12726	0.1871	0.3433	0.41894	0.40364	0.35058	0.35557	0.30386	0.36955	0.17485	0.12481	0.21795	0.21407	0.2762	0.37091	0.41048	0.369	0.36542	0.36662	0.41219	0.45696	0.519	0.54074	0.46762	0.39739	0.32176	0.24267	0.27962	0.389
0.31084	0.43706	0.48946	0.42123	0.42063	0.44872	0.48025	0.47478	0.50616	0.56608	0.59917	0.51887	0.51823	0.44351	0.30183	0.18237	0.16346	0.13573	0.082147	0.20984	0.30829	0.28009	0.13329	0.22499	0.39635	0.43993	0.41166	0.43712	0.34559	0.43455	0.34837	0.14215	0.20917	0.25322	0.35885	0.41193	0.42756	0.38998	0.36418	0.40359	0.34206	0.38913	0.41354	0.36646	0.31389	0.2812	0.2822	0.28705	0.41824	0.48693
0.41323	0.44119	0.39549	0.46364	0.38804	0.46676	0.40918	0.433	0.46751	0.5054	0.51723	0.48793	0.42139	0.38529	0.24761	0.18959	0.18498	0.15424	0.12545	0.11529	0.20866	0.25872	0.23625	0.13806	0.18251	0.37799	0.41549	0.39866	0.37573	0.40966	0.26426	0.097558	0.092113	0.21915	0.2238	0.31291	0.27985	0.24819	0.53442	0.39592	0.18713	0.22931	0.21574	0.2415	0.31484	0.34209	0.42397	0.37719	0.39605	0.37772
0.3482	0.39194	0.44965	0.48782	0.38026	0.53947	0.6136	0.5522	0.40097	0.39988	0.32227	0.2799	0.32319	0.21178	0.15919	0.27461	0.30547	0.27275	0.21538	0.13393	0.12995	0.24727	0.29275	0.31416	0.17034	0.094231	0.2277	0.40365	0.30162	0.26821	0.13414	0.14291	0.13585	0.17383	0.24673	0.20119	0.22907	0.36587	0.49924	0.44071	0.34507	0.16985	0.19846	0.1452	0.27156	0.47	0.3963	0.21781	0.13813	0.19439
0.3619	0.49635	0.56576	0.42246	0.53261	0.67308	0.59209	0.42697	0.31991	0.26464	0.30256	0.31091	0.25151	0.16984	0.13511	0.12545	0.18921	0.26727	0.32281	0.28723	0.13351	0.18165	0.17886	0.18421	0.27855	0.15369	0.091007	0.20759	0.28958	0.15917	0.1203	0.21402	0.19675	0.067342	0.16516	0.26514	0.27666	0.39681	0.45442	0.36499	0.26865	0.19726	0.19914	0.14666	0.30404	0.31397	0.16183	0.14227	0.11918	0.14871
0.34004	0.5779	0.41575	0.36622	0.31436	0.41765	0.40379	0.24549	0.24009	0.3053	0.20949	0.15366	0.1886	0.24376	0.28609	0.16337	0.11962	0.18879	0.23406	0.30249	0.26669	0.13511	0.22338	0.27653	0.29025	0.23263	0.11818	0.11247	0.20203	0.14414	0.17687	0.18515	0.14024	0.077574	0.044846	0.20337	0.22777	0.2426	0.42895	0.51366	0.24228	0.19987	0.18466	0.15397	0.2252	0.1732	0.18727	0.16231	0.1217	0.10874
0.42749	0.55729	0.37996	0.41303	0.39571	0.2591	0.22307	0.30876	0.29391	0.18558	0.13265	0.18125	0.20826	0.25348	0.28715	0.2793	0.16742	0.10868	0.17864	0.28226	0.29452	0.19584	0.067326	0.17188	0.35261	0.43262	0.34716	0.20363	0.15827	0.15978	0.11935	0.1238	0.13422	0.11101	0.11998	0.2008	0.29662	0.21655	0.31451	0.3096	0.16705	0.14316	0.15189	0.22299	0.18915	0.12186	0.18164	0.10025	0.12899	0.12625
0.40815	0.3178	0.17144	0.16529	0.18965	0.23314	0.25739	0.23788	0.16893	0.16333	0.2418	0.28426	0.23443	0.23575	0.30152	0.29957	0.21025	0.096437	0.11179	0.19973	0.29696	0.36978	0.30204	0.11328	0.075115	0.23251	0.43446	0.41665	0.26487	0.17042	0.15634	0.10545	0.12479	0.18711	0.21276	0.24986	0.29777	0.25115	0.2832	0.29024	0.20803	0.20346	0.19032	0.1689	0.17697	0.22711	0.20129	0.21999	0.2057	0.15222
0.40341	0.29182	0.27707	0.31843	0.29176	0.24894	0.2511	0.17323	0.18303	0.2216	0.2841	0.26661	0.18232	0.1399	0.1989	0.31322	0.31557	0.22898	0.12185	0.080722	0.22492	0.31933	0.35396	0.36427	0.24462	0.092221	0.10242	0.29498	0.42271	0.33459	0.15651	0.12277	0.20384	0.21708	0.20453	0.23174	0.20807	0.24475	0.3853	0.30849	0.21827	0.17262	0.15661	0.16675	0.17171	0.24574	0.26282	0.14138	0.11288	0.13917
0.31639	0.35354	0.40105	0.2982	0.215	0.26851	0.23624	0.135	0.21038	0.26703	0.24258	0.21222	0.18433	0.19085	0.13693	0.19597	0.28096	0.25778	0.12585	0.11555	0.22468	0.28548	0.19301	0.22269	0.32478	0.30646	0.15148	0.094843	0.31097	0.4117	0.29449	0.24767	0.30156	0.25389	0.23367	0.23906	0.19694	0.11199	0.24838	0.2561	0.12316	0.11909	0.16276	0.18074	0.17245	0.17351	0.20252	0.16413	0.1654	0.15748
0.28428	0.42757	0.36215	0.24702	0.24019	0.21349	0.15777	0.2223	0.19197	0.23509	0.2371	0.20743	0.21941	0.2253	0.1862	0.16292	0.25521	0.29309	0.23257	0.17799	0.19169	0.30934	0.34974	0.29964	0.23825	0.21822	0.25594	0.13949	0.11136	0.29604	0.30263	0.17392	0.16919	0.25225	0.27342	0.17475	0.28544	0.2418	0.16752	0.21301	0.35248	0.23175	0.18956	0.21233	0.16653	0.24879	0.28546	0.20853	0.17433	0.17549
0.26583	0.34291	0.25328	0.19753	0.22914	0.18806	0.15815	0.1159	0.16117	0.18561	0.169	0.18831	0.21667	0.23301	0.20858	0.16439	0.19168	0.332	0.29022	0.18385	0.16562	0.20919	0.21638	0.31238	0.33951	0.30264	0.19602	0.13552	0.10937	0.19973	0.29395	0.24894	0.21988	0.17556	0.20479	0.13644	0.17261	0.20144	0.26729	0.28591	0.21671	0.1793	0.16331	0.14404	0.12894	0.17936	0.22404	0.20129	0.20243	0.15456
0.20993	0.20167	0.17762	0.17221	0.15137	0.058209	0.079189	0.061716	0.13021	0.21532	0.19749	0.16382	0.16922	0.13786	0.15725	0.14528	0.16653	0.17421	0.15943	0.15143	0.18508	0.15276	0.073285	0.082791	0.12626	0.2109	0.19459	0.14903	0.14175	0.11623	0.11484	0.17051	0.19692	0.14799	0.084158	0.12371	0.13621	0.081835	0.091366	0.22609	0.1678	0.088553	0.05302	0.09429	0.073677	0.084149	0.097225	0.18131	0.15197	0.081282
0.19403	0.21084	0.17547	0.1895	0.14498	0.089789	0.093605	0.079634	0.15831	0.17468	0.14877	0.15682	0.15801	0.17115	0.17815	0.13674	0.14232	0.19604	0.18485	0.1661	0.20991	0.14655	0.081143	0.075384	0.07279	0.10424	0.12146	0.12316	0.077306	0.082219	0.12274	0.18066	0.17848	0.10272	0.073116	0.14043	0.1363	0.092621	0.11579	0.17753	0.15854	0.050332	0.075458	0.12468	0.087387	0.054544	0.10231	0.19453	0.14446	0.048323
0.10476	0.15415	0.17335	0.17459	0.1407	0.056715	0.045192	0.088809	0.1833	0.18253	0.17096	0.17339	0.15401	0.15196	0.15133	0.14543	0.13348	0.18793	0.11297	0.12392	0.16941	0.11785	0.10472	0.067575	0.067371	0.070978	0.11458	0.1063	0.080999	0.12236	0.088151	0.13545	0.15049	0.079002	0.059602	0.1131	0.10669	0.068992	0.11387	0.19939	0.22909	0.16034	0.16104	0.14923	0.083672	0.047102	0.12597	0.18301	0.14433	0.093223
0.1934	0.2267	0.19699	0.20779	0.18062	0.1325	0.11391	0.16979	0.22315	0.21155	0.1822	0.13222	0.15869	0.20255	0.16895	0.148	0.15304	0.15439	0.10712	0.10105	0.094436	0.12479	0.11901	0.10041	0.078941	0.078134	0.11913	0.10483	0.1133	0.13104	0.079438	0.17001	0.11984	0.046937	0.05284	0.11412	0.10725	0.070908	0.10592	0.21732	0.20753	0.14799	0.14401	0.10093	0.059372	0.11501	0.18096	0.19439	0.10668	0.070638
0.12387	0.17263	0.15476	0.1223	0.15894	0.17248	0.14608	0.21002	0.22876	0.20979	0.18621	0.15881	0.12784	0.16926	0.20948	0.18974	0.13487	0.13538	0.15948	0.12603	0.11478	0.1437	0.11305	0.096366	0.10508	0.17286	0.1974	0.12947	0.14065	0.09643	0.12019	0.18792	0.10058	0.052225	0.079273	0.14361	0.14169	0.13108	0.15527	0.19281	0.16334	0.14222	0.12111	0.073714	0.12417	0.16852	0.13526	0.084751	0.022443	0.05385
0.12027	0.149	0.052192	0.078697	0.094917	0.11195	0.14734	0.18856	0.18967	0.17757	0.13603	0.17902	0.17367	0.1336	0.16421	0.19596	0.23273	0.26022	0.17862	0.16727	0.17539	0.18809	0.12239	0.13331	0.12059	0.12599	0.21834	0.11016	0.13093	0.16907	0.17828	0.12265	0.064644	0.099924	0.098701	0.11967	0.12823	0.13008	0.16375	0.18143	0.16143	0.11158	0.073239	0.065916	0.13705	0.14625	0.093789	0.033486	0.052891	0.065585
0.10855	0.093093	0.050375	0.067618	0.088296	0.097514	0.15926	0.23203	0.25755	0.21677	0.16252	0.17699	0.17722	0.18356	0.14065	0.12583	0.16467	0.26303	0.16239	0.10767	0.1337	0.15581	0.163	0.15005	0.10126	0.14503	0.18999	0.12627	0.14687	0.17319	0.18404	0.062877	0.081388	0.06981	0.088761	0.2017	0.16256	0.10109	0.16266	0.17907	0.07102	0.068889	0.076509	0.11511	0.14174	0.062987	0.080979	0.06348	0.061935	0.026975
0.13868	0.08095	0.074987	0.058653	0.085925	0.11106	0.11658	0.19311	0.2092	0.18876	0.14579	0.18505	0.19833	0.16636	0.11206	0.14265	0.20869	0.20385	0.16443	0.13458	0.10605	0.09938	0.11011	0.092158	0.098429	0.12107	0.13796	0.12343	0.12568	0.1202	0.14697	0.17472	0.1898	0.13133	0.17137	0.20505	0.12796	0.10059	0.16552	0.071328	0.046022	0.11034	0.034204	0.10167	0.057509	0.031327	0.054138	0.067617	0.054529	0.036032
0.071344	0.1314	0.11552	0.10768	0.10493	0.10553	0.10983	0.13739	0.1567	0.17181	0.12959	0.17494	0.18114	0.16159	0.18416	0.13712	0.14262	0.1066	0.05246	0.065891	0.066601	0.16285	0.21187	0.13996	0.2014	0.24884	0.14338	0.10833	0.096538	0.13956	0.19396	0.27612	0.28681	0.24337	0.2437	0.29328	0.16265	0.16954	0.19938	0.15182	0.12426	0.057054	0.039149	0.08671	0.033505	0.0169	0.076809	0.060209	0.040531	0.061909
0.057795	0.11135	0.070268	0.10546	0.1093	0.090008	0.13204	0.13625	0.14484	0.15642	0.16206	0.16519	0.14893	0.18985	0.17933	0.14401	0.14245	0.18241	0.15847	0.15141	0.173	0.21846	0.22789	0.24803	0.23838	0.19931	0.16364	0.17512	0.1576	0.15134	0.21196	0.22142	0.18159	0.15132	0.12467	0.10747	0.15461	0.18337	0.18535	0.25824	0.17969	0.14547	0.16799	0.1628	0.15317	0.16295	0.1342	0.066635	0.064236	0.13238
0.072464	0.12504	0.09053	0.118	0.13704	0.065408	0.091497	0.13759	0.12037	0.094723	0.11669	0.11759	0.16612	0.21235	0.25808	0.24037	0.17073	0.15696	0.25299	0.26536	0.17544	0.15827	0.14477	0.14799	0.12942	0.14363	0.14556	0.15545	0.18576	0.17111	0.17375	0.1774	0.13578	0.10505	0.088271	0.11355	0.15582	0.11419	0.14284	0.16112	0.10784	0.15776	0.1186	0.15758	0.15199	0.14593	0.13198	0.16146	0.12315	0.11577
0.046879	0.06778	0.072994	0.067119	0.15478	0.10611	0.085851	0.13583	0.095716	0.091925	0.13471	0.24657	0.25032	0.20697	0.18089	0.1949	0.17374	0.17703	0.19048	0.22058	0.16892	0.15588	0.12426	0.12584	0.12771	0.14338	0.10925	0.13484	0.14952	0.11684	0.15204	0.14438	0.092966	0.058447	0.086046	0.15525	0.1486	0.073218	0.15638	0.18562	0.11353	0.14826	0.12087	0.16408	0.16325	0.10382	0.088765	0.13836	0.14579	0.090373
0.060713	0.093238	0.073627	0.042859	0.11154	0.09887	0.084285	0.12087	0.13631	0.15066	0.20789	0.21662	0.19252	0.1448	0.14843	0.13144	0.15777	0.17385	0.17823	0.17652	0.16784	0.14329	0.10896	0.10067	0.13381	0.13626	0.081825	0.11741	0.10401	0.077987	0.12753	0.13382	0.068893	0.099008	0.14272	0.14642	0.090218	0.053341	0.12765	0.15968	0.08389	0.087431	0.11938	0.16329	0.14155	0.064972	0.079683	0.071379	0.093192	0.091003
0.085131	0.14945	0.15198	0.13419	0.13919	0.13175	0.11959	0.16274	0.20416	0.18914	0.14432	0.14814	0.14158	0.17837	0.16252	0.16212	0.18139	0.12863	0.12624	0.1287	0.10467	0.14337	0.1066	0.085885	0.14478	0.13721	0.10161	0.10215	0.11733	0.10994	0.10501	0.093026	0.0895	0.1388	0.10921	0.073706	0.06236	0.0659	0.14547	0.17219	0.17518	0.13094	0.14535	0.15931	0.071618	0.046266	0.059439	0.078296	0.10396	0.14202
0.13606	0.15566	0.14253	0.19984	0.13567	0.12047	0.093331	0.16463	0.19177	0.16854	0.15153	0.1304	0.17046	0.17746	0.15049	0.13529	0.11285	0.094492	0.10571	0.13247	0.14055	0.10597	0.10173	0.11832	0.1739	0.15433	0.10309	0.13543	0.15742	0.15639	0.12561	0.075758	0.057041	0.029307	0.0092516	0.022753	0.031179	0.075315	0.1754	0.16576	0.15644	0.15952	0.16449	0.058046	0.053002	0.08775	0.097352	0.08037	0.072679	0.14363
0.083858	0.091741	0.09189	0.10745	0.10451	0.068022	0.088145	0.17145	0.16948	0.14409	0.1555	0.18042	0.15227	0.12881	0.16592	0.085238	0.060333	0.054651	0.074885	0.146	0.12439	0.10941	0.10138	0.15573	0.15871	0.1547	0.12463	0.11953	0.1116	0.091911	0.093335	0.073076	0.058519	0.070249	0.074414	0.079301	0.085501	0.16661	0.21235	0.18091	0.16848	0.17965	0.092718	0.020654	0.015967	0.0065294	0.027521	0.037988	0.054177	0.13426
0.064385	0.094796	0.088363	0.085234	0.080566	0.065788	0.10544	0.16689	0.14577	0.14042	0.11429	0.10721	0.12296	0.12981	0.099602	0.076754	0.083872	0.077145	0.12092	0.18733	0.12446	0.075185	0.052581	0.056075	0.13946	0.1759	0.14332	0.13884	0.12377	0.15107	0.13457	0.062098	0.067193	0.049547	0.048078	0.066866	0.084802	0.19114	0.16579	0.14479	0.14359	0.14128	0.038864	0.071174	0.10294	0.082698	0.077591	0.062524	0.14811	0.14939
0.077654	0.092654	0.08878	0.10415	0.11484	0.10776	0.09496	0.11959	0.14084	0.14029	0.1399	0.1159	0.16182	0.097651	0.077805	0.099765	0.10335	0.11671	0.11219	0.080701	0.12473	0.099675	0.044686	0.10602	0.11757	0.11127	0.12807	0.12353	0.16342	0.14406	0.048569	0.050146	0.066696	0.063869	0.084702	0.069426	0.1056	0.19329	0.1372	0.11714	0.15297	0.16918	0.12129	0.15301	0.12717	0.10166	0.067196	0.082277	0.15621	0.13861
0.092652	0.083276	0.056394	0.037217	0.071379	0.0899	0.1358	0.17343	0.16813	0.1759	0.17161	0.13095	0.14528	0.10661	0.11894	0.11234	0.12569	0.13905	0.098	0.098337	0.10578	0.14646	0.075679	0.056079	0.025508	0.05283	0.046689	0.066873	0.11263	0.090223	0.07403	0.11247	0.076992	0.074753	0.086562	0.070275	0.1267	0.17476	0.11024	0.10365	0.17408	0.22433	0.14532	0.097688	0.085613	0.084472	0.093606	0.10929	0.12639	0.13653
0.023464	0.054864	0.0727	0.082651	0.085464	0.028683	0.077955	0.16254	0.1647	0.14623	0.16692	0.12785	0.1408	0.13245	0.083945	0.097208	0.12641	0.14156	0.10736	0.073128	0.087006	0.13718	0.14761	0.13027	0.083592	0.05463	0.06916	0.10179	0.091387	0.077554	0.10044	0.056797	0.07552	0.093177	0.07404	0.076741	0.18278	0.14139	0.14368	0.12678	0.20279	0.20348	0.13728	0.082781	0.07636	0.077927	0.083253	0.091523	0.14068	0.15379
0.07724	0.13504	0.11243	0.088676	0.023553	0.045657	0.12034	0.11199	0.065246	0.06231	0.077808	0.12924	0.13971	0.13276	0.15193	0.11448	0.071142	0.077769	0.077375	0.087706	0.12391	0.12791	0.11696	0.15519	0.15537	0.13761	0.13316	0.10512	0.10767	0.087572	0.089658	0.0613	0.056945	0.064114	0.11354	0.17377	0.23039	0.14619	0.15158	0.15365	0.18598	0.21025	0.14388	0.093397	0.10516	0.10689	0.11095	0.078142	0.17104	0.17708
0.073134	0.085174	0.070032	0.02782	0.058445	0.089846	0.088973	0.068617	0.054793	0.089227	0.09717	0.060397	0.070756	0.17452	0.22154	0.13552	0.095832	0.095244	0.092325	0.1007	0.088133	0.095768	0.073659	0.10662	0.1774	0.15938	0.11415	0.10257	0.11752	0.11491	0.10765	0.13049	0.1344	0.11288	0.085728	0.10864	0.1834	0.19218	0.15469	0.19735	0.20197	0.18182	0.13243	0.090089	0.096089	0.12188	0.10798	0.14261	0.20343	0.17703
0.056294	0.072521	0.044748	0.054717	0.060586	0.021081	0.040418	0.058608	0.058122	0.074611	0.050018	0.044676	0.069758	0.13156	0.16645	0.14434	0.10334	0.10042	0.10856	0.094005	0.064832	0.075903	0.11392	0.12128	0.12468	0.16143	0.13106	0.084897	0.080226	0.11024	0.097521	0.10284	0.07906	0.076674	0.086776	0.11716	0.12676	0.19477	0.18236	0.11871	0.15297	0.16741	0.13868	0.1312	0.11062	0.071979	0.11016	0.12362	0.15532	0.17493
[truncated: 718 more columns]
