# Supplementary material for: Non-local crime density estimation incorporating housing information
Source: Philos Trans A Math Phys Eng Sci. 2014 Nov 13;372(2028):20130403. doi: 10.1098/rsta.2013.0403 (PMC4186253; doi:10.1098/rsta.2013.0403)
Supplement: SynthDens.csv [file rsta20130403supp7.csv]

2.4487e-05	2.4187e-05	2.3082e-05	2.2683e-05	2.5697e-05	2.9936e-05	3.2724e-05	3.1488e-05	2.9098e-05	2.8625e-05	2.8946e-05	2.9887e-05	3.1008e-05	3.1407e-05	3.1407e-05	3.0213e-05	2.8283e-05	2.6964e-05	2.6812e-05	2.5909e-05	2.5261e-05	2.5528e-05	2.6392e-05	2.6473e-05	2.4839e-05	2.2188e-05	1.902e-05	1.6338e-05	1.4662e-05	1.3998e-05	1.1726e-05	9.6725e-06	7.8735e-06	7.1184e-06	5.9077e-06	4.8835e-06	3.457e-06	3.2367e-06	3.9664e-06	5.9848e-06	9.1071e-06	1.3516e-05	1.6183e-05	1.7116e-05	1.7385e-05	1.7158e-05	1.6336e-05	1.498e-05	1.2447e-05	1.0998e-05
2.5976e-05	2.589e-05	2.4378e-05	2.3244e-05	2.6433e-05	3.1077e-05	3.3454e-05	3.193e-05	2.9374e-05	2.8837e-05	2.9505e-05	3.0592e-05	3.1434e-05	3.17e-05	3.1699e-05	3.0289e-05	2.8559e-05	2.7793e-05	2.8093e-05	2.8723e-05	2.9235e-05	3.0159e-05	3.1115e-05	3.0643e-05	2.8283e-05	2.6043e-05	2.382e-05	2.1284e-05	1.8296e-05	1.7221e-05	1.4159e-05	1.124e-05	8.3833e-06	7.1064e-06	6.2192e-06	5.637e-06	4.2828e-06	3.6913e-06	4.0187e-06	6.0333e-06	8.4093e-06	1.1808e-05	1.4154e-05	1.4725e-05	1.4609e-05	1.4543e-05	1.4048e-05	1.2666e-05	1.0327e-05	9.149e-06
2.5195e-05	2.5249e-05	2.4268e-05	2.3775e-05	2.6639e-05	3.0976e-05	3.2553e-05	3.0203e-05	2.7497e-05	2.7443e-05	2.8269e-05	2.9103e-05	2.9531e-05	2.9849e-05	3.006e-05	2.88e-05	2.7166e-05	2.7103e-05	2.7802e-05	2.9852e-05	3.1138e-05	3.21e-05	3.1986e-05	3.1179e-05	2.9668e-05	2.8955e-05	2.8389e-05	2.6765e-05	2.3015e-05	1.9903e-05	1.6306e-05	1.2766e-05	9.5226e-06	7.2882e-06	6.3709e-06	5.7908e-06	4.6351e-06	4.2343e-06	4.8197e-06	6.7358e-06	8.4003e-06	1.0438e-05	1.1859e-05	1.2119e-05	1.2271e-05	1.2378e-05	1.1807e-05	1.039e-05	8.6505e-06	7.9443e-06
2.4138e-05	2.4274e-05	2.3378e-05	2.3029e-05	2.5123e-05	2.9433e-05	3.1369e-05	2.8915e-05	2.6536e-05	2.6747e-05	2.7107e-05	2.7842e-05	2.8171e-05	2.8345e-05	2.7735e-05	2.6988e-05	2.6709e-05	2.7027e-05	2.7943e-05	2.8987e-05	2.9757e-05	2.9767e-05	2.9542e-05	2.8879e-05	2.8533e-05	2.8516e-05	2.8427e-05	2.7212e-05	2.4402e-05	2.1759e-05	1.8125e-05	1.3953e-05	1.0179e-05	7.6199e-06	6.9882e-06	6.7764e-06	6.1672e-06	5.7613e-06	6.4203e-06	7.5975e-06	8.7905e-06	1.0102e-05	1.0985e-05	1.1342e-05	1.1756e-05	1.1619e-05	1.0698e-05	9.2285e-06	8.0779e-06	7.7706e-06
2.1594e-05	2.1629e-05	2.058e-05	2.0379e-05	2.2461e-05	2.7224e-05	2.962e-05	2.7932e-05	2.617e-05	2.5689e-05	2.5136e-05	2.5321e-05	2.6484e-05	2.6743e-05	2.5968e-05	2.5827e-05	2.5858e-05	2.6043e-05	2.6733e-05	2.6822e-05	2.638e-05	2.5938e-05	2.5838e-05	2.5639e-05	2.5878e-05	2.5848e-05	2.5287e-05	2.4309e-05	2.2335e-05	2.0017e-05	1.6999e-05	1.3888e-05	1.1417e-05	9.7629e-06	8.8955e-06	8.9408e-06	9.3864e-06	8.7911e-06	8.6423e-06	8.7671e-06	1.0531e-05	1.2428e-05	1.3638e-05	1.41e-05	1.3898e-05	1.3178e-05	1.2088e-05	1.0831e-05	9.6424e-06	8.9929e-06
1.7814e-05	1.7707e-05	1.6404e-05	1.6582e-05	2.0077e-05	2.5059e-05	2.7143e-05	2.6406e-05	2.4786e-05	2.3604e-05	2.308e-05	2.3003e-05	2.3818e-05	2.4279e-05	2.4118e-05	2.4736e-05	2.4584e-05	2.3948e-05	2.4158e-05	2.4319e-05	2.3462e-05	2.2884e-05	2.2544e-05	2.2148e-05	2.2679e-05	2.2838e-05	2.2157e-05	2.1211e-05	1.9625e-05	1.7886e-05	1.6423e-05	1.5581e-05	1.5146e-05	1.4697e-05	1.3892e-05	1.359e-05	1.3639e-05	1.1622e-05	1.0569e-05	9.9296e-06	1.2475e-05	1.5578e-05	1.7348e-05	1.7436e-05	1.667e-05	1.5937e-05	1.4419e-05	1.3099e-05	1.2351e-05	1.2511e-05
1.3029e-05	1.2655e-05	1.1888e-05	1.2742e-05	1.6747e-05	2.141e-05	2.3785e-05	2.3721e-05	2.3283e-05	2.2705e-05	2.2204e-05	2.1826e-05	2.2294e-05	2.2459e-05	2.2668e-05	2.3317e-05	2.3068e-05	2.1996e-05	2.1992e-05	2.2276e-05	2.1426e-05	2.0807e-05	2.0051e-05	1.9702e-05	2.0126e-05	2.0588e-05	2.0574e-05	2.0045e-05	1.9364e-05	1.8125e-05	1.7532e-05	1.8663e-05	1.9767e-05	2.1011e-05	2.0845e-05	2.0311e-05	1.8689e-05	1.4652e-05	1.2061e-05	1.111e-05	1.4227e-05	1.7905e-05	2.0366e-05	1.9431e-05	1.758e-05	1.6051e-05	1.5834e-05	1.588e-05	1.6127e-05	1.6397e-05
8.9496e-06	8.5882e-06	8.6449e-06	9.9904e-06	1.3596e-05	1.7046e-05	1.9343e-05	1.9898e-05	2.0621e-05	2.1187e-05	2.1629e-05	2.1215e-05	2.0751e-05	2.0576e-05	2.0867e-05	2.1054e-05	2.069e-05	1.9571e-05	1.945e-05	1.9794e-05	1.9553e-05	1.9311e-05	1.8656e-05	1.8421e-05	1.8819e-05	1.9542e-05	2.0541e-05	2.1242e-05	2.1674e-05	2.0671e-05	1.9867e-05	2.1592e-05	2.3981e-05	2.5752e-05	2.5659e-05	2.4532e-05	2.1534e-05	1.7059e-05	1.3869e-05	1.2723e-05	1.5883e-05	1.8429e-05	2.0501e-05	1.949e-05	1.7842e-05	1.6513e-05	1.6874e-05	1.8528e-05	2.0094e-05	1.9729e-05
6.6057e-06	6.8111e-06	7.6406e-06	9.1797e-06	1.1299e-05	1.3948e-05	1.596e-05	1.6935e-05	1.8337e-05	1.8997e-05	1.9582e-05	1.9472e-05	1.9335e-05	1.8671e-05	1.9131e-05	1.8976e-05	1.8706e-05	1.8097e-05	1.818e-05	1.8197e-05	1.8313e-05	1.8646e-05	1.9286e-05	1.9771e-05	2.0244e-05	2.1131e-05	2.2956e-05	2.4207e-05	2.4542e-05	2.3256e-05	2.2933e-05	2.484e-05	2.7344e-05	2.8032e-05	2.7234e-05	2.5891e-05	2.3684e-05	2.0221e-05	1.7836e-05	1.5846e-05	1.7233e-05	1.8258e-05	1.9297e-05	1.9358e-05	1.8866e-05	1.8541e-05	1.9849e-05	2.2076e-05	2.3283e-05	2.2618e-05
7.3014e-06	8.0724e-06	9.4786e-06	1.0918e-05	1.2265e-05	1.3571e-05	1.5041e-05	1.6519e-05	1.7981e-05	1.8911e-05	1.8713e-05	1.8545e-05	1.815e-05	1.835e-05	1.8324e-05	1.8636e-05	1.8398e-05	1.9138e-05	1.9894e-05	2.0134e-05	2.0386e-05	2.1533e-05	2.2786e-05	2.4118e-05	2.5204e-05	2.6003e-05	2.7466e-05	2.8242e-05	2.7899e-05	2.664e-05	2.6583e-05	2.8058e-05	2.9751e-05	2.8655e-05	2.7143e-05	2.5458e-05	2.4373e-05	2.2282e-05	2.193e-05	1.9869e-05	1.9602e-05	1.9364e-05	1.9833e-05	2.014e-05	2.1103e-05	2.2001e-05	2.3252e-05	2.5712e-05	2.6517e-05	2.5734e-05
1.0242e-05	1.1939e-05	1.4099e-05	1.631e-05	1.7876e-05	1.8131e-05	1.8013e-05	1.7878e-05	1.9227e-05	2.0602e-05	2.0233e-05	1.9219e-05	1.8917e-05	1.9212e-05	1.9606e-05	2.0562e-05	2.0932e-05	2.0945e-05	2.1737e-05	2.1973e-05	2.2216e-05	2.3622e-05	2.5389e-05	2.7159e-05	2.8614e-05	2.9691e-05	2.9749e-05	2.9367e-05	2.871e-05	2.8214e-05	2.8298e-05	2.9286e-05	3.0085e-05	2.8395e-05	2.6713e-05	2.5261e-05	2.3989e-05	2.2611e-05	2.3981e-05	2.2936e-05	2.23e-05	2.1469e-05	2.1463e-05	2.2051e-05	2.347e-05	2.5654e-05	2.6607e-05	2.8131e-05	2.8786e-05	2.8407e-05
1.5479e-05	1.8006e-05	2.1754e-05	2.4086e-05	2.4311e-05	2.2901e-05	2.1093e-05	1.9401e-05	2.0241e-05	2.173e-05	2.2197e-05	2.1438e-05	2.1087e-05	2.1704e-05	2.1738e-05	2.3471e-05	2.3195e-05	2.2659e-05	2.2445e-05	2.2708e-05	2.2191e-05	2.369e-05	2.5941e-05	2.7916e-05	2.9438e-05	3.0105e-05	3.0039e-05	2.926e-05	2.9099e-05	2.8628e-05	2.8116e-05	2.8321e-05	2.9359e-05	2.835e-05	2.6512e-05	2.4521e-05	2.3503e-05	2.278e-05	2.5131e-05	2.4901e-05	2.447e-05	2.4935e-05	2.4426e-05	2.5259e-05	2.6332e-05	2.8843e-05	3.0626e-05	3.156e-05	3.1888e-05	3.0661e-05
2.3255e-05	2.5449e-05	2.8811e-05	2.9893e-05	2.8417e-05	2.6722e-05	2.3977e-05	2.1618e-05	2.0599e-05	2.1326e-05	2.2719e-05	2.3362e-05	2.3551e-05	2.3903e-05	2.3372e-05	2.3801e-05	2.3324e-05	2.2746e-05	2.2259e-05	2.3951e-05	2.3807e-05	2.4782e-05	2.6739e-05	2.7976e-05	2.8971e-05	2.9397e-05	2.9133e-05	2.8475e-05	2.8569e-05	2.8599e-05	2.8386e-05	2.8402e-05	2.9267e-05	2.8976e-05	2.7154e-05	2.4751e-05	2.3478e-05	2.2664e-05	2.5152e-05	2.6365e-05	2.6495e-05	2.7674e-05	2.8032e-05	2.8506e-05	2.9389e-05	3.1398e-05	3.278e-05	3.3499e-05	3.3519e-05	3.264e-05
3.0116e-05	3.1866e-05	3.2478e-05	3.1437e-05	2.9203e-05	2.7495e-05	2.552e-05	2.2692e-05	2.045e-05	2.0774e-05	2.2434e-05	2.4155e-05	2.4442e-05	2.4591e-05	2.3316e-05	2.2759e-05	2.1869e-05	2.2663e-05	2.3399e-05	2.5735e-05	2.6944e-05	2.7496e-05	2.848e-05	2.8668e-05	2.8837e-05	2.9066e-05	2.9147e-05	2.9253e-05	2.9074e-05	2.9111e-05	2.9391e-05	2.963e-05	2.9393e-05	2.8817e-05	2.6994e-05	2.5339e-05	2.402e-05	2.306e-05	2.5209e-05	2.713e-05	2.8381e-05	2.8729e-05	3.0369e-05	3.1236e-05	3.2967e-05	3.4214e-05	3.399e-05	3.3261e-05	3.261e-05	3.1389e-05
3.2127e-05	3.2655e-05	3.1578e-05	3.0148e-05	2.8372e-05	2.6709e-05	2.5564e-05	2.3671e-05	2.1528e-05	2.1459e-05	2.1665e-05	2.3052e-05	2.4271e-05	2.4776e-05	2.3535e-05	2.2885e-05	2.2308e-05	2.4056e-05	2.644e-05	2.7773e-05	2.8721e-05	2.9446e-05	2.9466e-05	2.824e-05	2.7371e-05	2.7932e-05	2.9157e-05	3.0247e-05	3.0234e-05	3.0217e-05	3.0346e-05	2.988e-05	2.8812e-05	2.8096e-05	2.6977e-05	2.5745e-05	2.4969e-05	2.3967e-05	2.5791e-05	2.7883e-05	3.0071e-05	3.0562e-05	3.1964e-05	3.2936e-05	3.3416e-05	3.3599e-05	3.297e-05	3.1205e-05	2.9674e-05	2.7079e-05
3.0461e-05	3.0484e-05	2.8664e-05	2.7864e-05	2.7231e-05	2.6632e-05	2.6429e-05	2.5353e-05	2.3355e-05	2.2367e-05	2.1246e-05	2.147e-05	2.2727e-05	2.4065e-05	2.4695e-05	2.4884e-05	2.5362e-05	2.7605e-05	2.9859e-05	3.0394e-05	3.0514e-05	3.097e-05	2.968e-05	2.7252e-05	2.6476e-05	2.7776e-05	3.0075e-05	3.0656e-05	3.0717e-05	3.0693e-05	3.0151e-05	2.8623e-05	2.7984e-05	2.7843e-05	2.7916e-05	2.6463e-05	2.4941e-05	2.397e-05	2.6444e-05	2.9547e-05	3.2031e-05	3.2405e-05	3.2172e-05	3.1922e-05	3.0635e-05	2.9841e-05	2.9169e-05	2.7165e-05	2.5696e-05	2.2811e-05
2.8526e-05	2.8916e-05	2.7582e-05	2.7152e-05	2.7782e-05	2.8381e-05	2.8524e-05	2.6524e-05	2.4087e-05	2.323e-05	2.2127e-05	2.089e-05	2.11e-05	2.2901e-05	2.4983e-05	2.7318e-05	2.9189e-05	3.0992e-05	3.1947e-05	3.2004e-05	3.1639e-05	3.0918e-05	2.9666e-05	2.6861e-05	2.668e-05	2.787e-05	3.0081e-05	3.0598e-05	3.0847e-05	3.0612e-05	2.8999e-05	2.7886e-05	2.7732e-05	2.7855e-05	2.7326e-05	2.6355e-05	2.4279e-05	2.3734e-05	2.6802e-05	3.082e-05	3.2936e-05	3.2279e-05	3.0814e-05	2.8771e-05	2.7379e-05	2.647e-05	2.5839e-05	2.3936e-05	2.2712e-05	2.0662e-05
2.6828e-05	2.7585e-05	2.7112e-05	2.7218e-05	2.8076e-05	2.8979e-05	2.8777e-05	2.6994e-05	2.495e-05	2.3981e-05	2.2142e-05	2.0281e-05	1.9949e-05	2.2254e-05	2.5979e-05	2.9327e-05	3.0969e-05	3.1632e-05	3.2002e-05	3.2206e-05	3.1665e-05	3.041e-05	2.958e-05	2.7924e-05	2.77e-05	2.8882e-05	2.9846e-05	3.0112e-05	3.0046e-05	2.9162e-05	2.7713e-05	2.7523e-05	2.7836e-05	2.7928e-05	2.622e-05	2.5259e-05	2.3903e-05	2.3758e-05	2.699e-05	3.0258e-05	3.1395e-05	3.001e-05	2.8646e-05	2.6682e-05	2.5144e-05	2.4588e-05	2.3762e-05	2.2427e-05	2.1632e-05	1.8759e-05
2.4393e-05	2.604e-05	2.6819e-05	2.659e-05	2.6981e-05	2.7704e-05	2.7524e-05	2.6911e-05	2.5842e-05	2.4931e-05	2.2407e-05	2.0432e-05	1.9943e-05	2.3147e-05	2.6981e-05	2.9777e-05	2.9977e-05	3.0172e-05	3.0913e-05	3.0892e-05	3.0938e-05	3.0516e-05	2.9629e-05	2.8532e-05	2.7393e-05	2.7618e-05	2.7916e-05	2.8188e-05	2.7745e-05	2.6817e-05	2.6631e-05	2.6696e-05	2.6755e-05	2.6216e-05	2.4649e-05	2.4176e-05	2.3376e-05	2.263e-05	2.5323e-05	2.8128e-05	2.8723e-05	2.7234e-05	2.5966e-05	2.4583e-05	2.3163e-05	2.297e-05	2.2633e-05	2.2108e-05	2.0614e-05	1.8829e-05
2.0819e-05	2.2961e-05	2.5073e-05	2.6125e-05	2.6463e-05	2.6913e-05	2.7384e-05	2.7226e-05	2.6657e-05	2.6037e-05	2.4013e-05	2.2197e-05	2.2358e-05	2.4865e-05	2.8144e-05	2.9424e-05	2.8785e-05	2.9339e-05	2.9945e-05	2.9918e-05	3.0387e-05	3.0517e-05	2.958e-05	2.8311e-05	2.6896e-05	2.5985e-05	2.56e-05	2.5306e-05	2.437e-05	2.4174e-05	2.5148e-05	2.6076e-05	2.5971e-05	2.512e-05	2.3947e-05	2.2958e-05	2.2263e-05	2.0405e-05	2.2173e-05	2.4444e-05	2.5787e-05	2.5352e-05	2.4113e-05	2.2969e-05	2.241e-05	2.2844e-05	2.3476e-05	2.2956e-05	2.0379e-05	1.8849e-05
1.7678e-05	2.0399e-05	2.3867e-05	2.6745e-05	2.7597e-05	2.754e-05	2.755e-05	2.7173e-05	2.6541e-05	2.6823e-05	2.6103e-05	2.5001e-05	2.5138e-05	2.6183e-05	2.7222e-05	2.8349e-05	2.8172e-05	2.8798e-05	2.9517e-05	2.9218e-05	2.9925e-05	3.0273e-05	2.9182e-05	2.8255e-05	2.7281e-05	2.5839e-05	2.493e-05	2.3791e-05	2.2388e-05	2.2108e-05	2.3349e-05	2.5333e-05	2.5606e-05	2.5065e-05	2.4202e-05	2.2476e-05	1.9881e-05	1.7404e-05	1.7846e-05	1.9136e-05	2.0956e-05	2.147e-05	2.1227e-05	2.1119e-05	2.1668e-05	2.3007e-05	2.4382e-05	2.3692e-05	2.0828e-05	1.9466e-05
1.6882e-05	1.8699e-05	2.3081e-05	2.7813e-05	2.9091e-05	2.7903e-05	2.7569e-05	2.7346e-05	2.656e-05	2.6101e-05	2.6539e-05	2.735e-05	2.8036e-05	2.7556e-05	2.6618e-05	2.7546e-05	2.8146e-05	2.8939e-05	2.9726e-05	2.9719e-05	2.9991e-05	3.0112e-05	2.943e-05	2.8592e-05	2.7787e-05	2.7208e-05	2.6682e-05	2.4782e-05	2.2798e-05	2.2042e-05	2.3147e-05	2.5713e-05	2.6331e-05	2.5878e-05	2.3979e-05	2.1007e-05	1.7116e-05	1.4378e-05	1.3456e-05	1.4247e-05	1.5703e-05	1.6596e-05	1.7385e-05	1.828e-05	1.9497e-05	2.1885e-05	2.3959e-05	2.3697e-05	2.2076e-05	2.0907e-05
1.8879e-05	1.9263e-05	2.2904e-05	2.7348e-05	2.9313e-05	2.792e-05	2.6354e-05	2.6026e-05	2.5317e-05	2.4715e-05	2.5277e-05	2.6147e-05	2.733e-05	2.7235e-05	2.6498e-05	2.7841e-05	2.8749e-05	2.8826e-05	2.9192e-05	2.9531e-05	2.9743e-05	2.9853e-05	2.917e-05	2.8179e-05	2.7561e-05	2.8102e-05	2.8266e-05	2.6829e-05	2.5748e-05	2.5254e-05	2.6191e-05	2.8106e-05	2.8903e-05	2.7181e-05	2.3504e-05	1.9121e-05	1.4464e-05	1.1294e-05	9.6264e-06	9.4707e-06	9.8502e-06	1.072e-05	1.1928e-05	1.3445e-05	1.6152e-05	1.9767e-05	2.2084e-05	2.2539e-05	2.2437e-05	2.2039e-05
2.1244e-05	2.0855e-05	2.3125e-05	2.6029e-05	2.8158e-05	2.7054e-05	2.4978e-05	2.3953e-05	2.3241e-05	2.3851e-05	2.5071e-05	2.5016e-05	2.5026e-05	2.5842e-05	2.634e-05	2.7468e-05	2.8809e-05	2.9203e-05	2.8579e-05	2.9054e-05	2.9623e-05	2.9898e-05	2.8936e-05	2.7482e-05	2.6867e-05	2.7217e-05	2.7293e-05	2.7638e-05	2.847e-05	2.9406e-05	3.0248e-05	3.1077e-05	3.081e-05	2.7973e-05	2.2753e-05	1.75e-05	1.2531e-05	9.1837e-06	7.0393e-06	6.0431e-06	5.7472e-06	6.2769e-06	7.7453e-06	1.0163e-05	1.3659e-05	1.73e-05	1.9457e-05	2.0952e-05	2.2158e-05	2.245e-05
2.3205e-05	2.3274e-05	2.4193e-05	2.5172e-05	2.5691e-05	2.5089e-05	2.3663e-05	2.2426e-05	2.2762e-05	2.4637e-05	2.6036e-05	2.4982e-05	2.3978e-05	2.4485e-05	2.5424e-05	2.6687e-05	2.8304e-05	2.8706e-05	2.8646e-05	2.9279e-05	2.9199e-05	2.9592e-05	2.8784e-05	2.6831e-05	2.5611e-05	2.4906e-05	2.4861e-05	2.6428e-05	2.8486e-05	2.9796e-05	3.0262e-05	3.0448e-05	2.9837e-05	2.7062e-05	2.2273e-05	1.688e-05	1.1755e-05	7.7814e-06	5.3034e-06	3.7327e-06	3.026e-06	3.5217e-06	5.5351e-06	8.7493e-06	1.3016e-05	1.7402e-05	2.0546e-05	2.2413e-05	2.4247e-05	2.479e-05
2.3823e-05	2.5143e-05	2.6178e-05	2.5848e-05	2.4977e-05	2.4102e-05	2.3054e-05	2.2383e-05	2.3599e-05	2.5967e-05	2.6548e-05	2.5032e-05	2.3287e-05	2.2909e-05	2.4635e-05	2.6193e-05	2.7888e-05	2.8499e-05	2.8814e-05	2.8801e-05	2.8292e-05	2.8815e-05	2.8848e-05	2.7237e-05	2.6142e-05	2.5206e-05	2.4817e-05	2.6172e-05	2.7899e-05	2.8272e-05	2.8347e-05	2.8635e-05	2.722e-05	2.5277e-05	2.1495e-05	1.6639e-05	1.139e-05	7.1128e-06	4.03e-06	2.2255e-06	1.3658e-06	1.9511e-06	4.4052e-06	8.3528e-06	1.3548e-05	1.9481e-05	2.5175e-05	2.8283e-05	2.893e-05	2.8957e-05
2.4937e-05	2.5937e-05	2.6434e-05	2.5677e-05	2.4114e-05	2.3119e-05	2.2236e-05	2.2653e-05	2.4522e-05	2.5967e-05	2.5556e-05	2.3708e-05	2.2209e-05	2.1621e-05	2.4041e-05	2.5986e-05	2.74e-05	2.7911e-05	2.8815e-05	2.827e-05	2.7286e-05	2.7231e-05	2.8304e-05	2.7615e-05	2.7234e-05	2.6828e-05	2.666e-05	2.6526e-05	2.6806e-05	2.7506e-05	2.8233e-05	2.8533e-05	2.6424e-05	2.3868e-05	2.0984e-05	1.6188e-05	1.1444e-05	6.4423e-06	3.1885e-06	1.381e-06	5.9433e-07	1.2024e-06	3.7102e-06	8.2022e-06	1.4792e-05	2.34e-05	3.0204e-05	3.2164e-05	3.1372e-05	3.106e-05
2.4478e-05	2.511e-05	2.5869e-05	2.5017e-05	2.3012e-05	2.2721e-05	2.2965e-05	2.4573e-05	2.6026e-05	2.643e-05	2.5416e-05	2.3875e-05	2.2754e-05	2.221e-05	2.3986e-05	2.6207e-05	2.8072e-05	2.8834e-05	2.9204e-05	2.8072e-05	2.729e-05	2.7147e-05	2.788e-05	2.8226e-05	2.8282e-05	2.8418e-05	2.8521e-05	2.7605e-05	2.7026e-05	2.8183e-05	2.9093e-05	2.8443e-05	2.6164e-05	2.3201e-05	2.0318e-05	1.5243e-05	1.0684e-05	5.8478e-06	2.8893e-06	1.247e-06	4.6334e-07	1.0238e-06	3.4392e-06	8.0158e-06	1.5935e-05	2.6062e-05	3.1356e-05	3.0375e-05	2.8382e-05	2.8525e-05
2.0963e-05	2.1433e-05	2.2822e-05	2.2907e-05	2.1532e-05	2.1885e-05	2.3277e-05	2.4726e-05	2.4974e-05	2.4833e-05	2.4875e-05	2.4844e-05	2.4061e-05	2.27e-05	2.2778e-05	2.5109e-05	2.7895e-05	2.9623e-05	3.0082e-05	2.9202e-05	2.7695e-05	2.7028e-05	2.7797e-05	2.8501e-05	2.82e-05	2.8026e-05	2.8329e-05	2.8225e-05	2.743e-05	2.8274e-05	2.8318e-05	2.742e-05	2.561e-05	2.2666e-05	1.9257e-05	1.3943e-05	9.3602e-06	5.3154e-06	2.8475e-06	1.2186e-06	4.4518e-07	9.162e-07	3.213e-06	7.7991e-06	1.6128e-05	2.6347e-05	2.991e-05	2.669e-05	2.4321e-05	2.4586e-05
1.7426e-05	1.7639e-05	1.8631e-05	1.9959e-05	1.9966e-05	2.0179e-05	2.1558e-05	2.2771e-05	2.2605e-05	2.2521e-05	2.3731e-05	2.5206e-05	2.5072e-05	2.3671e-05	2.3287e-05	2.5207e-05	2.7397e-05	2.9434e-05	3.0005e-05	2.9464e-05	2.8286e-05	2.7981e-05	2.8197e-05	2.76e-05	2.7378e-05	2.7688e-05	2.8533e-05	2.9421e-05	2.8827e-05	2.7892e-05	2.7228e-05	2.6219e-05	2.4974e-05	2.1821e-05	1.7362e-05	1.214e-05	8.047e-06	5.0557e-06	2.8066e-06	1.244e-06	4.1068e-07	8.3476e-07	3.0267e-06	7.4229e-06	1.4984e-05	2.4168e-05	2.8138e-05	2.5936e-05	2.3272e-05	2.2689e-05
1.507e-05	1.473e-05	1.5666e-05	1.6745e-05	1.8197e-05	1.8478e-05	1.9186e-05	2.0434e-05	2.1359e-05	2.2162e-05	2.4088e-05	2.5502e-05	2.5206e-05	2.417e-05	2.3717e-05	2.4269e-05	2.624e-05	2.824e-05	2.8476e-05	2.859e-05	2.833e-05	2.8267e-05	2.8183e-05	2.6223e-05	2.6049e-05	2.7375e-05	2.8834e-05	2.9083e-05	2.8565e-05	2.7461e-05	2.7131e-05	2.6088e-05	2.4196e-05	2.0952e-05	1.6572e-05	1.1915e-05	7.904e-06	4.8035e-06	2.677e-06	1.1575e-06	3.9865e-07	7.9312e-07	2.8623e-06	6.7413e-06	1.274e-05	2.0553e-05	2.5688e-05	2.6113e-05	2.3965e-05	2.2555e-05
1.35e-05	1.3647e-05	1.3831e-05	1.4824e-05	1.6381e-05	1.6649e-05	1.6733e-05	1.8105e-05	2.0749e-05	2.31e-05	2.5193e-05	2.5406e-05	2.409e-05	2.2636e-05	2.1776e-05	2.2072e-05	2.2557e-05	2.4564e-05	2.6107e-05	2.7088e-05	2.7009e-05	2.6895e-05	2.6223e-05	2.4277e-05	2.4877e-05	2.6226e-05	2.79e-05	2.7837e-05	2.7737e-05	2.7581e-05	2.7461e-05	2.6051e-05	2.4086e-05	2.1171e-05	1.727e-05	1.23e-05	8.0823e-06	4.4792e-06	2.2639e-06	1.0037e-06	3.579e-07	7.4316e-07	2.5448e-06	5.5713e-06	9.865e-06	1.5574e-05	2.1724e-05	2.516e-05	2.4406e-05	2.3146e-05
1.2599e-05	1.2361e-05	1.1893e-05	1.2343e-05	1.362e-05	1.4019e-05	1.4889e-05	1.7252e-05	2.1763e-05	2.5544e-05	2.7212e-05	2.5888e-05	2.245e-05	1.9778e-05	1.8087e-05	1.7607e-05	1.8149e-05	2.0584e-05	2.3033e-05	2.4162e-05	2.3832e-05	2.3464e-05	2.2934e-05	2.2177e-05	2.3746e-05	2.5145e-05	2.6603e-05	2.7105e-05	2.7152e-05	2.7769e-05	2.7519e-05	2.5875e-05	2.33e-05	2.0385e-05	1.7191e-05	1.2254e-05	7.7919e-06	3.9478e-06	1.9219e-06	7.8504e-07	2.9887e-07	6.3786e-07	1.9788e-06	4.0987e-06	6.9604e-06	1.1039e-05	1.6731e-05	2.0668e-05	2.1897e-05	2.2009e-05
1.1115e-05	1.1241e-05	1.143e-05	1.1817e-05	1.2344e-05	1.256e-05	1.3399e-05	1.6324e-05	2.1543e-05	2.6531e-05	2.844e-05	2.6126e-05	2.1208e-05	1.765e-05	1.4884e-05	1.3654e-05	1.3673e-05	1.5624e-05	1.7955e-05	1.9047e-05	1.8915e-05	1.8781e-05	1.869e-05	1.8957e-05	2.1275e-05	2.4186e-05	2.6909e-05	2.8028e-05	2.7197e-05	2.7003e-05	2.637e-05	2.4734e-05	2.3217e-05	2.0454e-05	1.6347e-05	1.0944e-05	6.5541e-06	3.3164e-06	1.6016e-06	6.1117e-07	1.9668e-07	4.2557e-07	1.2884e-06	2.6172e-06	4.6311e-06	7.5416e-06	1.1747e-05	1.489e-05	1.67e-05	1.7915e-05
1.058e-05	1.0445e-05	1.1643e-05	1.207e-05	1.2369e-05	1.2483e-05	1.326e-05	1.5763e-05	2.0954e-05	2.6053e-05	2.7613e-05	2.4982e-05	1.9972e-05	1.5823e-05	1.1917e-05	1.0211e-05	1.06e-05	1.1826e-05	1.3227e-05	1.3858e-05	1.3725e-05	1.3988e-05	1.4874e-05	1.6527e-05	1.9844e-05	2.4789e-05	2.8621e-05	2.9335e-05	2.8234e-05	2.6703e-05	2.5017e-05	2.3312e-05	2.175e-05	1.9071e-05	1.4145e-05	9.0249e-06	5.0766e-06	2.698e-06	1.318e-06	4.9776e-07	1.4162e-07	3.189e-07	9.19e-07	1.9151e-06	3.3732e-06	5.5258e-06	7.977e-06	9.8356e-06	1.1473e-05	1.2746e-05
1.0336e-05	1.0276e-05	1.1393e-05	1.1364e-05	1.1727e-05	1.1816e-05	1.3311e-05	1.4898e-05	1.9504e-05	2.3889e-05	2.553e-05	2.2898e-05	1.8627e-05	1.4931e-05	1.1319e-05	9.7937e-06	9.1413e-06	8.955e-06	9.204e-06	9.1999e-06	9.0873e-06	9.5729e-06	1.0863e-05	1.3658e-05	1.8419e-05	2.5473e-05	3.0212e-05	3.0294e-05	2.9017e-05	2.7109e-05	2.4277e-05	2.1601e-05	1.8726e-05	1.5591e-05	1.0909e-05	6.8182e-06	3.6962e-06	2.0871e-06	1.0793e-06	4.231e-07	1.1893e-07	2.6313e-07	8.9467e-07	1.9129e-06	3.1913e-06	4.7057e-06	6.1053e-06	7.3702e-06	8.3221e-06	9.3936e-06
1.143e-05	1.0426e-05	1.0605e-05	1.0018e-05	1.0071e-05	1.0569e-05	1.2568e-05	1.4393e-05	1.8398e-05	2.1537e-05	2.3363e-05	2.0956e-05	1.7796e-05	1.5536e-05	1.3309e-05	1.158e-05	9.8464e-06	8.8579e-06	8.2201e-06	7.6802e-06	7.2456e-06	7.3538e-06	8.5067e-06	1.1599e-05	1.778e-05	2.608e-05	3.0569e-05	2.9779e-05	2.7667e-05	2.5534e-05	2.2576e-05	1.9279e-05	1.52e-05	1.1568e-05	7.829e-06	4.9074e-06	2.6499e-06	1.5169e-06	8.5671e-07	3.775e-07	1.227e-07	3.2851e-07	1.1166e-06	2.4556e-06	3.975e-06	5.4722e-06	6.7497e-06	8.1192e-06	9.2724e-06	1.0305e-05
1.2169e-05	1.0435e-05	9.5842e-06	8.7874e-06	8.9856e-06	9.3604e-06	1.1871e-05	1.4159e-05	1.6931e-05	1.901e-05	2.0527e-05	1.9179e-05	1.8295e-05	1.6985e-05	1.5703e-05	1.4496e-05	1.3285e-05	1.2363e-05	1.1254e-05	9.7922e-06	8.2133e-06	7.4012e-06	7.7155e-06	1.0094e-05	1.6133e-05	2.459e-05	2.8763e-05	2.6935e-05	2.3831e-05	2.1569e-05	1.947e-05	1.6339e-05	1.1367e-05	7.6743e-06	5.1054e-06	3.2463e-06	1.885e-06	1.078e-06	6.1091e-07	2.8834e-07	1.0161e-07	3.5093e-07	1.3297e-06	2.9974e-06	5.2999e-06	7.9363e-06	1.0041e-05	1.1864e-05	1.4193e-05	1.582e-05
1.1513e-05	1.1209e-05	9.8134e-06	9.0065e-06	8.6294e-06	8.8545e-06	1.0347e-05	1.2917e-05	1.535e-05	1.7574e-05	1.9253e-05	1.9248e-05	2.0282e-05	2.0296e-05	1.996e-05	2.0262e-05	2.0718e-05	2.0758e-05	1.9314e-05	1.6184e-05	1.2493e-05	9.5526e-06	8.0653e-06	9.1148e-06	1.3731e-05	2.0993e-05	2.4803e-05	2.341e-05	2.0511e-05	1.8397e-05	1.6328e-05	1.3176e-05	8.5171e-06	5.2308e-06	3.1114e-06	1.8681e-06	1.137e-06	7.3494e-07	3.895e-07	1.6209e-07	6.7676e-08	3.4978e-07	1.3525e-06	3.3351e-06	6.796e-06	1.1748e-05	1.6303e-05	1.9902e-05	2.1774e-05	2.2752e-05
1.0479e-05	1.1902e-05	1.1235e-05	1.0074e-05	8.511e-06	8.2423e-06	9.7665e-06	1.1952e-05	1.4422e-05	1.6786e-05	1.9363e-05	2.1626e-05	2.3863e-05	2.5476e-05	2.6187e-05	2.8017e-05	2.9086e-05	2.8974e-05	2.7077e-05	2.2896e-05	1.7462e-05	1.2156e-05	8.9025e-06	8.5031e-06	1.1324e-05	1.6366e-05	1.9621e-05	1.9738e-05	1.8087e-05	1.6076e-05	1.3349e-05	1.0325e-05	6.6977e-06	3.9835e-06	2.1815e-06	1.1415e-06	6.8191e-07	5.1826e-07	3.3625e-07	1.5444e-07	8.0945e-08	3.8094e-07	1.3288e-06	3.3776e-06	7.7531e-06	1.471e-05	2.0606e-05	2.4696e-05	2.6601e-05	2.6828e-05
9.8203e-06	1.1704e-05	1.1209e-05	1.0313e-05	8.801e-06	8.5673e-06	9.3927e-06	1.0581e-05	1.3524e-05	1.7369e-05	2.0928e-05	2.4606e-05	2.7326e-05	3.0215e-05	3.0918e-05	3.1803e-05	3.2689e-05	3.1995e-05	2.9889e-05	2.588e-05	2.0088e-05	1.4166e-05	9.9191e-06	8.2284e-06	9.1546e-06	1.1558e-05	1.3782e-05	1.4812e-05	1.4257e-05	1.2501e-05	1.0169e-05	7.8428e-06	5.4697e-06	3.4454e-06	1.9572e-06	1.0444e-06	6.2468e-07	5.13e-07	4.0087e-07	2.83e-07	2.181e-07	4.9691e-07	1.3556e-06	3.2741e-06	7.6717e-06	1.5953e-05	2.2921e-05	2.6869e-05	2.7797e-05	2.772e-05
8.9556e-06	9.623e-06	9.4631e-06	9.4661e-06	8.9363e-06	8.8454e-06	8.842e-06	9.8072e-06	1.3225e-05	1.7714e-05	2.2089e-05	2.7512e-05	3.1216e-05	3.2782e-05	3.1971e-05	3.0945e-05	3.1556e-05	3.0455e-05	2.8224e-05	2.5386e-05	2.0858e-05	1.5587e-05	1.0762e-05	7.9283e-06	7.1931e-06	7.6972e-06	8.3957e-06	8.713e-06	8.4672e-06	7.8375e-06	6.9507e-06	5.8719e-06	4.6364e-06	3.4382e-06	2.3641e-06	1.5815e-06	1.0881e-06	9.0073e-07	7.3006e-07	5.6277e-07	4.342e-07	6.3329e-07	1.3922e-06	3.156e-06	7.1494e-06	1.4322e-05	2.1494e-05	2.6392e-05	2.7534e-05	2.7303e-05
8.628e-06	7.9373e-06	7.3043e-06	7.4818e-06	8.0388e-06	8.3013e-06	8.1575e-06	9.547e-06	1.3623e-05	1.8964e-05	2.4338e-05	3.0074e-05	3.3068e-05	3.2526e-05	3.014e-05	2.9328e-05	3.0018e-05	2.8818e-05	2.6738e-05	2.4505e-05	2.134e-05	1.6494e-05	1.1404e-05	7.5643e-06	5.5496e-06	4.9079e-06	4.8362e-06	4.8917e-06	4.9921e-06	5.2104e-06	5.3012e-06	5.1197e-06	4.6725e-06	4.1768e-06	3.5666e-06	2.9026e-06	2.3846e-06	1.9551e-06	1.5226e-06	1.0714e-06	7.436e-07	7.3141e-07	1.3975e-06	3.0775e-06	6.2664e-06	1.1656e-05	1.8163e-05	2.3547e-05	2.6091e-05	2.6131e-05
7.2337e-06	6.4439e-06	6.4058e-06	6.7222e-06	7.6173e-06	8.4848e-06	8.8393e-06	1.0371e-05	1.4348e-05	2.0304e-05	2.5735e-05	3.1253e-05	3.2829e-05	3.0308e-05	2.7729e-05	2.7521e-05	2.8665e-05	2.76e-05	2.6012e-05	2.3911e-05	2.1363e-05	1.6988e-05	1.1814e-05	7.272e-06	4.4484e-06	3.243e-06	2.9622e-06	3.2337e-06	3.7357e-06	4.4358e-06	5.4394e-06	6.2227e-06	6.4486e-06	6.1613e-06	5.6687e-06	5.3008e-06	4.6119e-06	3.9997e-06	2.7748e-06	1.8189e-06	9.8581e-07	7.8212e-07	1.3498e-06	2.7368e-06	5.2559e-06	8.9709e-06	1.4093e-05	1.8786e-05	2.3619e-05	2.3918e-05
6.5437e-06	7.0936e-06	7.274e-06	7.7727e-06	7.832e-06	8.5931e-06	9.6354e-06	1.2309e-05	1.6431e-05	2.2111e-05	2.7685e-05	3.2123e-05	3.2264e-05	2.9158e-05	2.6965e-05	2.6677e-05	2.7427e-05	2.6408e-05	2.4601e-05	2.2826e-05	2.1243e-05	1.7557e-05	1.2266e-05	7.4666e-06	4.3388e-06	2.9569e-06	3.0377e-06	3.762e-06	4.6774e-06	5.8542e-06	7.4853e-06	8.968e-06	9.6796e-06	9.4333e-06	8.6445e-06	8.5253e-06	7.1195e-06	6.1431e-06	3.9178e-06	2.4221e-06	1.1987e-06	8.8931e-07	1.2296e-06	2.1658e-06	4.0765e-06	7.3106e-06	1.0685e-05	1.4512e-05	1.9899e-05	2.1007e-05
5.7688e-06	7.4681e-06	8.3727e-06	9.2145e-06	8.871e-06	9.466e-06	1.0995e-05	1.3691e-05	1.7852e-05	2.3358e-05	2.8617e-05	3.2392e-05	3.214e-05	2.8819e-05	2.6733e-05	2.6837e-05	2.6769e-05	2.6374e-05	2.4061e-05	2.242e-05	2.1084e-05	1.787e-05	1.291e-05	8.5346e-06	5.6863e-06	4.5085e-06	4.6876e-06	6.0891e-06	7.8074e-06	9.8427e-06	1.1335e-05	1.276e-05	1.4298e-05	1.4489e-05	1.3269e-05	1.1936e-05	9.1891e-06	7.335e-06	4.5277e-06	2.7847e-06	1.5133e-06	1.0409e-06	1.0584e-06	1.5358e-06	2.9127e-06	5.611e-06	7.9596e-06	1.1431e-05	1.5338e-05	1.7256e-05
5.8336e-06	7.5123e-06	8.4095e-06	9.7643e-06	1.0111e-05	1.1501e-05	1.3867e-05	1.6787e-05	2.0594e-05	2.5744e-05	3.1039e-05	3.3544e-05	3.2015e-05	2.9493e-05	2.7851e-05	2.6878e-05	2.6505e-05	2.6513e-05	2.4329e-05	2.2724e-05	2.1579e-05	1.8686e-05	1.4198e-05	1.0541e-05	8.5264e-06	7.4329e-06	7.1397e-06	8.6943e-06	1.1036e-05	1.4425e-05	1.6018e-05	1.7338e-05	1.865e-05	1.8503e-05	1.7319e-05	1.5094e-05	1.1867e-05	8.4826e-06	5.3351e-06	3.2996e-06	1.983e-06	1.2837e-06	1.0244e-06	1.1979e-06	2.0598e-06	4.2219e-06	6.3261e-06	9.1326e-06	1.083e-05	1.2032e-05
6.1333e-06	7.7557e-06	8.4689e-06	9.849e-06	1.1956e-05	1.5232e-05	1.9234e-05	2.2503e-05	2.6079e-05	3.0079e-05	3.3288e-05	3.4547e-05	3.2552e-05	2.9656e-05	2.7951e-05	2.661e-05	2.647e-05	2.6666e-05	2.4937e-05	2.3636e-05	2.2494e-05	2.0547e-05	1.7087e-05	1.4387e-05	1.2382e-05	1.1191e-05	1.0715e-05	1.1729e-05	1.3558e-05	1.7159e-05	1.9562e-05	2.1123e-05	2.126e-05	2.0073e-05	1.8747e-05	1.6357e-05	1.3317e-05	1.0037e-05	6.5649e-06	4.1923e-06	2.485e-06	1.4718e-06	1.0374e-06	9.8452e-07	1.5381e-06	3.1275e-06	4.8098e-06	6.5282e-06	8.164e-06	9.1671e-06
6.2381e-06	8.1736e-06	8.3436e-06	9.6993e-06	1.2307e-05	1.6746e-05	2.2078e-05	2.606e-05	2.9379e-05	3.2344e-05	3.4471e-05	3.3955e-05	3.1202e-05	2.8379e-05	2.6578e-05	2.5484e-05	2.5571e-05	2.5342e-05	2.4378e-05	2.346e-05	2.3085e-05	2.2835e-05	2.1658e-05	1.8783e-05	1.5781e-05	1.3766e-05	1.2802e-05	1.3328e-05	1.4402e-05	1.7759e-05	2.1037e-05	2.339e-05	2.3063e-05	2.1117e-05	1.9601e-05	1.7538e-05	1.4415e-05	1.1847e-05	7.6266e-06	5.2519e-06	2.8302e-06	1.6503e-06	9.9473e-07	8.5975e-07	1.3649e-06	2.2997e-06	3.3414e-06	4.7721e-06	6.558e-06	8.9478e-06
6.258e-06	7.5367e-06	7.7315e-06	8.6801e-06	1.1288e-05	1.5391e-05	2.0637e-05	2.5539e-05	2.8668e-05	3.1363e-05	3.2853e-05	3.1587e-05	2.8411e-05	2.5363e-05	2.4356e-05	2.4215e-05	2.4087e-05	2.349e-05	2.2903e-05	2.2258e-05	2.2671e-05	2.3548e-05	2.275e-05	1.9695e-05	1.6508e-05	1.4346e-05	1.3984e-05	1.4793e-05	1.5208e-05	1.8023e-05	2.1611e-05	2.438e-05	2.3431e-05	2.1288e-05	1.9574e-05	1.732e-05	1.4287e-05	1.2176e-05	8.2286e-06	5.9397e-06	3.1963e-06	1.7178e-06	1.0318e-06	7.3296e-07	1.1033e-06	2.0718e-06	2.7388e-06	4.1233e-06	5.9516e-06	9.3099e-06
5.6446e-06	6.5795e-06	7.4084e-06	8.7608e-06	1.086e-05	1.4355e-05	1.9296e-05	2.5083e-05	2.8586e-05	3.0523e-05	3.0515e-05	2.7551e-05	2.4427e-05	2.2919e-05	2.2802e-05	2.2857e-05	2.2717e-05	2.2019e-05	2.0864e-05	2.0492e-05	2.1364e-05	2.171e-05	2.0272e-05	1.7249e-05	1.4574e-05	1.2729e-05	1.312e-05	1.4639e-05	1.5521e-05	1.8336e-05	2.163e-05	2.4511e-05	2.3771e-05	2.1469e-05	1.9438e-05	1.6983e-05	1.4623e-05	1.314e-05	9.5277e-06	6.7019e-06	3.4838e-06	1.9552e-06	1.0446e-06	6.5494e-07	8.1724e-07	2.0242e-06	2.6175e-06	3.9448e-06	6.1546e-06	1.067e-05
4.8527e-06	5.4691e-06	6.9679e-06	9.3831e-06	1.2315e-05	1.4928e-05	1.8577e-05	2.4176e-05	2.8827e-05	3.0746e-05	2.9208e-05	2.5426e-05	2.3136e-05	2.2361e-05	2.1972e-05	2.2271e-05	2.2334e-05	2.1768e-05	2.0011e-05	1.9809e-05	1.9574e-05	1.8845e-05	1.712e-05	1.4327e-05	1.2123e-05	1.0848e-05	1.1855e-05	1.4474e-05	1.7143e-05	2.0848e-05	2.3688e-05	2.5512e-05	2.4211e-05	2.192e-05	1.939e-05	1.7071e-05	1.5974e-05	1.3719e-05	1.0172e-05	6.8449e-06	4.0566e-06	2.2268e-06	1.1066e-06	5.8664e-07	7.427e-07	1.9297e-06	2.7243e-06	4.2778e-06	6.6336e-06	1.0715e-05
4.168e-06	5.1421e-06	7.7477e-06	1.1176e-05	1.5263e-05	1.7728e-05	2.1184e-05	2.5512e-05	2.9776e-05	3.091e-05	2.8673e-05	2.554e-05	2.359e-05	2.2471e-05	2.2111e-05	2.2316e-05	2.2628e-05	2.2663e-05	2.216e-05	2.177e-05	1.9478e-05	1.6878e-05	1.3816e-05	1.11e-05	9.4493e-06	9.2392e-06	1.0557e-05	1.3463e-05	1.8101e-05	2.2579e-05	2.4948e-05	2.613e-05	2.4915e-05	2.3759e-05	2.1615e-05	1.982e-05	1.8115e-05	1.5254e-05	1.1294e-05	7.657e-06	4.3698e-06	2.3863e-06	1.0868e-06	5.572e-07	7.3284e-07	1.6198e-06	2.7597e-06	4.8575e-06	7.7132e-06	1.1214e-05
4.4593e-06	5.673e-06	8.428e-06	1.2245e-05	1.7433e-05	2.2184e-05	2.6877e-05	3.0302e-05	3.1397e-05	3.0808e-05	2.9262e-05	2.6854e-05	2.4755e-05	2.3488e-05	2.2976e-05	2.3356e-05	2.4283e-05	2.5671e-05	2.5919e-05	2.4343e-05	1.9931e-05	1.5199e-05	1.0833e-05	8.2459e-06	7.0447e-06	7.3874e-06	9.5545e-06	1.3521e-05	1.7837e-05	2.1659e-05	2.3452e-05	2.5372e-05	2.5175e-05	2.5673e-05	2.4662e-05	2.3269e-05	2.1197e-05	1.6852e-05	1.2146e-05	7.8261e-06	4.4047e-06	2.1767e-06	1.0173e-06	5.2888e-07	5.911e-07	1.3845e-06	2.9485e-06	5.4719e-06	9.0532e-06	1.2456e-05
5.7781e-06	7.0052e-06	9.9075e-06	1.3557e-05	1.9797e-05	2.6077e-05	3.1044e-05	3.2642e-05	3.1681e-05	3.0172e-05	2.9482e-05	2.7938e-05	2.5883e-05	2.5044e-05	2.5251e-05	2.5654e-05	2.7232e-05	2.85e-05	2.783e-05	2.484e-05	1.9633e-05	1.4307e-05	9.4358e-06	6.5928e-06	5.2842e-06	5.6318e-06	8.2266e-06	1.263e-05	1.6617e-05	1.9287e-05	2.0279e-05	2.278e-05	2.3958e-05	2.5847e-05	2.5924e-05	2.4787e-05	2.2526e-05	1.8365e-05	1.2911e-05	7.8288e-06	3.8507e-06	1.9009e-06	8.9488e-07	4.8284e-07	5.2445e-07	1.3832e-06	3.1828e-06	6.2062e-06	1.0406e-05	1.4508e-05
7.3927e-06	8.1123e-06	1.0817e-05	1.4752e-05	2.1778e-05	2.882e-05	3.2337e-05	3.1241e-05	2.937e-05	2.8822e-05	2.8674e-05	2.8115e-05	2.7708e-05	2.7842e-05	2.8143e-05	2.8862e-05	2.9947e-05	3.0112e-05	2.8043e-05	2.3896e-05	1.8542e-05	1.3281e-05	8.8138e-06	5.9565e-06	4.3853e-06	4.4892e-06	6.6914e-06	1.0396e-05	1.3024e-05	1.5471e-05	1.7003e-05	1.9203e-05	2.1257e-05	2.3308e-05	2.3728e-05	2.2823e-05	2.0871e-05	1.6698e-05	1.1317e-05	6.3914e-06	3.1586e-06	1.5906e-06	8.6267e-07	5.608e-07	7.4482e-07	1.61e-06	3.3534e-06	6.6486e-06	1.1152e-05	1.5525e-05
1.05e-05	1.0295e-05	1.2452e-05	1.6695e-05	2.4159e-05	3.0076e-05	3.1764e-05	2.9784e-05	2.7763e-05	2.7291e-05	2.7579e-05	2.8285e-05	2.981e-05	3.0655e-05	3.011e-05	2.9428e-05	3.0107e-05	2.9954e-05	2.7834e-05	2.3723e-05	1.834e-05	1.3143e-05	8.593e-06	6.0358e-06	4.3202e-06	4.01e-06	5.0476e-06	7.128e-06	9.1232e-06	1.0886e-05	1.2203e-05	1.3959e-05	1.6436e-05	1.8456e-05	1.8898e-05	1.8133e-05	1.6145e-05	1.2808e-05	8.7179e-06	5.0614e-06	2.5555e-06	1.4248e-06	9.3959e-07	9.1182e-07	1.2757e-06	2.2312e-06	3.8839e-06	6.9996e-06	1.1609e-05	1.6448e-05
1.136e-05	1.2269e-05	1.4859e-05	1.9651e-05	2.6719e-05	3.1026e-05	3.1593e-05	2.9613e-05	2.771e-05	2.7524e-05	2.8056e-05	2.9272e-05	3.128e-05	3.1623e-05	2.9939e-05	2.8875e-05	2.849e-05	2.8597e-05	2.7295e-05	2.3893e-05	1.8637e-05	1.3446e-05	8.6931e-06	5.8937e-06	3.9191e-06	3.1924e-06	3.3831e-06	4.3754e-06	5.6043e-06	7.2386e-06	8.7042e-06	9.8939e-06	1.1823e-05	1.3393e-05	1.4112e-05	1.3605e-05	1.1842e-05	9.039e-06	6.1744e-06	3.7829e-06	2.1222e-06	1.2267e-06	1.0632e-06	1.4039e-06	2.1892e-06	3.3813e-06	5.1572e-06	7.7465e-06	1.1196e-05	1.5952e-05
1.2914e-05	1.5427e-05	1.8899e-05	2.3603e-05	2.9276e-05	3.2087e-05	3.1976e-05	3.0293e-05	2.886e-05	2.8486e-05	2.8418e-05	2.9285e-05	3.1385e-05	3.1571e-05	2.9534e-05	2.7782e-05	2.7372e-05	2.7876e-05	2.7155e-05	2.4014e-05	1.9037e-05	1.3953e-05	8.907e-06	5.8443e-06	3.6039e-06	2.4324e-06	2.1489e-06	2.5584e-06	3.2413e-06	4.0745e-06	4.9736e-06	6.1742e-06	7.3841e-06	8.239e-06	8.4977e-06	8.0756e-06	6.8671e-06	5.482e-06	4.0817e-06	2.7794e-06	1.6635e-06	1.0923e-06	1.1302e-06	1.8689e-06	3.2759e-06	5.3307e-06	7.5161e-06	1.0107e-05	1.2519e-05	1.5175e-05
1.528e-05	1.913e-05	2.4782e-05	2.9626e-05	3.3016e-05	3.387e-05	3.2134e-05	3.0439e-05	2.9241e-05	2.849e-05	2.8335e-05	2.9165e-05	3.1412e-05	3.1363e-05	2.9311e-05	2.7727e-05	2.7049e-05	2.7483e-05	2.695e-05	2.3746e-05	1.9116e-05	1.4213e-05	9.1123e-06	5.4382e-06	2.8876e-06	1.5475e-06	1.2669e-06	1.5104e-06	1.8078e-06	2.2227e-06	2.8375e-06	3.5199e-06	4.2052e-06	4.5939e-06	4.5112e-06	4.1223e-06	3.6337e-06	3.0982e-06	2.5009e-06	1.8567e-06	1.2015e-06	9.1115e-07	1.135e-06	2.1043e-06	4.1408e-06	7.519e-06	1.0616e-05	1.3132e-05	1.379e-05	1.3847e-05
1.9236e-05	2.3369e-05	2.9384e-05	3.3275e-05	3.4316e-05	3.3683e-05	3.2019e-05	3.0537e-05	2.9675e-05	2.8729e-05	2.8314e-05	2.9445e-05	3.1488e-05	3.0628e-05	2.797e-05	2.6659e-05	2.6135e-05	2.6347e-05	2.5843e-05	2.3348e-05	1.9146e-05	1.433e-05	9.1515e-06	5.3134e-06	2.5896e-06	1.1668e-06	8.1964e-07	9.2288e-07	1.0171e-06	1.1802e-06	1.3985e-06	1.7005e-06	2.0171e-06	2.1354e-06	2.0288e-06	1.8406e-06	1.6389e-06	1.4823e-06	1.2748e-06	1.0114e-06	7.0497e-07	6.7025e-07	1.0872e-06	2.1922e-06	4.5353e-06	9.0826e-06	1.2792e-05	1.516e-05	1.42e-05	1.2093e-05
2.1456e-05	2.6695e-05	3.2169e-05	3.4017e-05	3.2268e-05	3.0965e-05	3.0727e-05	3.0116e-05	2.9109e-05	2.8449e-05	2.8538e-05	2.9873e-05	3.1072e-05	2.8777e-05	2.5329e-05	2.3753e-05	2.3486e-05	2.4391e-05	2.3841e-05	2.247e-05	1.8908e-05	1.4216e-05	9.0085e-06	5.3221e-06	2.6602e-06	1.165e-06	7.1943e-07	6.8176e-07	5.8583e-07	5.2172e-07	5.2607e-07	5.9583e-07	6.67e-07	6.8002e-07	6.5897e-07	6.1134e-07	5.4262e-07	4.9036e-07	4.4661e-07	3.631e-07	2.693e-07	4.0749e-07	1.022e-06	2.3385e-06	4.6457e-06	9.5963e-06	1.3206e-05	1.4533e-05	1.3684e-05	1.1747e-05
2.2445e-05	2.8277e-05	3.2771e-05	3.2855e-05	3.0627e-05	2.8949e-05	2.8628e-05	2.7692e-05	2.6881e-05	2.7332e-05	2.8099e-05	2.9437e-05	3.0177e-05	2.7079e-05	2.316e-05	2.1929e-05	2.2314e-05	2.311e-05	2.2816e-05	2.1646e-05	1.8529e-05	1.3932e-05	8.7055e-06	5.096e-06	3.0805e-06	1.7201e-06	1.1411e-06	6.0623e-07	2.93e-07	1.5885e-07	7.9543e-08	4.4074e-08	4.0454e-08	4.1808e-08	4.1793e-08	3.8337e-08	3.4929e-08	3.2725e-08	2.9403e-08	2.3528e-08	1.6759e-08	2.5575e-07	9.7778e-07	2.479e-06	5.0091e-06	9.0434e-06	1.1822e-05	1.2485e-05	1.2343e-05	1.2162e-05
2.3156e-05	2.8255e-05	3.1459e-05	3.116e-05	2.9433e-05	2.7961e-05	2.748e-05	2.599e-05	2.5319e-05	2.5757e-05	2.6979e-05	2.8366e-05	2.935e-05	2.673e-05	2.3036e-05	2.144e-05	2.1838e-05	2.2082e-05	2.2083e-05	2.0833e-05	1.8037e-05	1.3383e-05	8.3636e-06	4.7867e-06	2.8272e-06	1.5023e-06	9.4191e-07	4.8138e-07	2.1429e-07	1.0834e-07	4.7471e-08	8.2963e-09	0	0	0	0	0	0	0	0	0	2.7894e-07	1.0946e-06	2.6258e-06	5.1547e-06	8.6688e-06	1.0643e-05	1.1239e-05	1.1395e-05	1.2219e-05
2.2927e-05	2.5979e-05	2.8372e-05	2.967e-05	2.9074e-05	2.7921e-05	2.6542e-05	2.4949e-05	2.4493e-05	2.5058e-05	2.6107e-05	2.7366e-05	2.8528e-05	2.7067e-05	2.4462e-05	2.2417e-05	2.2343e-05	2.1798e-05	2.1638e-05	2.0185e-05	1.7501e-05	1.2886e-05	8.0863e-06	4.6308e-06	2.6695e-06	1.3521e-06	7.8111e-07	3.96e-07	1.8694e-07	9.4721e-08	4.0328e-08	6.8902e-09	0	0	0	0	0	0	0	0	0	2.7276e-07	1.1377e-06	2.6657e-06	4.8764e-06	7.9673e-06	1.0476e-05	1.1891e-05	1.1865e-05	1.256e-05
2.1373e-05	2.3018e-05	2.5609e-05	2.7485e-05	2.8462e-05	2.7847e-05	2.6201e-05	2.4638e-05	2.3721e-05	2.447e-05	2.549e-05	2.6235e-05	2.7422e-05	2.6902e-05	2.5361e-05	2.3609e-05	2.3186e-05	2.2755e-05	2.1823e-05	2.0217e-05	1.713e-05	1.2541e-05	7.9586e-06	4.6786e-06	2.2745e-06	8.304e-07	3.8847e-07	3.2787e-07	2.0812e-07	1.2319e-07	7.0981e-08	4.0557e-08	3.1474e-08	2.0968e-09	0	0	0	0	0	0	0	2.56e-07	1.0201e-06	2.4533e-06	4.5182e-06	7.6862e-06	1.1259e-05	1.4088e-05	1.4503e-05	1.4374e-05
2.0071e-05	2.0608e-05	2.3051e-05	2.4808e-05	2.7523e-05	2.8105e-05	2.6099e-05	2.4808e-05	2.404e-05	2.4247e-05	2.4984e-05	2.571e-05	2.6288e-05	2.5933e-05	2.5663e-05	2.5497e-05	2.5175e-05	2.4031e-05	2.2371e-05	2.0371e-05	1.7033e-05	1.2485e-05	8.2328e-06	4.8624e-06	2.3908e-06	1.0494e-06	6.2058e-07	5.6312e-07	5.9291e-07	5.8085e-07	5.7022e-07	5.829e-07	5.8053e-07	5.3307e-07	4.6814e-07	4.0265e-07	3.326e-07	2.9568e-07	2.7778e-07	2.3689e-07	2.1476e-07	3.9609e-07	9.8119e-07	2.0886e-06	4.303e-06	7.8218e-06	1.2212e-05	1.5638e-05	1.7101e-05	1.6874e-05
1.7378e-05	1.8776e-05	2.1346e-05	2.2737e-05	2.5557e-05	2.7025e-05	2.5986e-05	2.4929e-05	2.4306e-05	2.4355e-05	2.4991e-05	2.5146e-05	2.5268e-05	2.4836e-05	2.5137e-05	2.6715e-05	2.7697e-05	2.6231e-05	2.3818e-05	2.1631e-05	1.8024e-05	1.3513e-05	9.0583e-06	5.5947e-06	3.3893e-06	2.1947e-06	1.7816e-06	1.7156e-06	1.8748e-06	2.1034e-06	2.2887e-06	2.3098e-06	2.4446e-06	2.4524e-06	2.1657e-06	1.8644e-06	1.6074e-06	1.4114e-06	1.2357e-06	1.0209e-06	9.1832e-07	9.5421e-07	1.3428e-06	2.2838e-06	4.1846e-06	8.0878e-06	1.3316e-05	1.692e-05	1.763e-05	1.7494e-05
1.522e-05	1.6861e-05	1.8325e-05	2.0459e-05	2.3214e-05	2.4222e-05	2.4394e-05	2.4508e-05	2.515e-05	2.5378e-05	2.5676e-05	2.5679e-05	2.5919e-05	2.5713e-05	2.6399e-05	2.8477e-05	3.0224e-05	2.8777e-05	2.5733e-05	2.3581e-05	1.994e-05	1.5359e-05	1.0527e-05	7.2316e-06	5.2051e-06	4.4746e-06	4.226e-06	4.3969e-06	4.8077e-06	5.3779e-06	5.8064e-06	6.1497e-06	6.2917e-06	6.2767e-06	5.8522e-06	5.1453e-06	4.4888e-06	3.8515e-06	3.1948e-06	2.7074e-06	2.3025e-06	2.0832e-06	2.3751e-06	3.0731e-06	4.6612e-06	8.0991e-06	1.2307e-05	1.5105e-05	1.746e-05	1.7425e-05
1.2051e-05	1.3306e-05	1.4666e-05	1.7364e-05	2.0663e-05	2.1066e-05	2.1359e-05	2.174e-05	2.3755e-05	2.5392e-05	2.5943e-05	2.6853e-05	2.8511e-05	2.9635e-05	3.0636e-05	3.1991e-05	3.2498e-05	3.0699e-05	2.7375e-05	2.5048e-05	2.1941e-05	1.7751e-05	1.3231e-05	1.0048e-05	7.981e-06	7.4949e-06	8.6745e-06	9.6168e-06	1.0685e-05	1.1269e-05	1.2208e-05	1.2769e-05	1.2866e-05	1.2638e-05	1.2305e-05	1.153e-05	9.8681e-06	8.1706e-06	6.7077e-06	5.3714e-06	4.3704e-06	3.8766e-06	3.9254e-06	4.67e-06	6.1896e-06	8.9681e-06	1.1776e-05	1.4051e-05	1.6779e-05	1.7545e-05
8.5873e-06	9.4772e-06	1.0867e-05	1.4348e-05	1.7706e-05	1.7683e-05	1.7918e-05	1.8478e-05	2.1024e-05	2.3938e-05	2.5566e-05	2.7653e-05	3.0213e-05	3.1933e-05	3.2772e-05	3.2926e-05	3.2385e-05	3.0169e-05	2.6814e-05	2.4637e-05	2.3864e-05	2.1264e-05	1.7226e-05	1.3617e-05	1.1538e-05	1.1494e-05	1.3838e-05	1.6846e-05	1.9802e-05	2.1796e-05	2.2284e-05	2.246e-05	2.2662e-05	2.2965e-05	2.2506e-05	2.1523e-05	1.9371e-05	1.5659e-05	1.2052e-05	9.0079e-06	7.0146e-06	6.0037e-06	6.0075e-06	6.9825e-06	9.0826e-06	1.0813e-05	1.2237e-05	1.3468e-05	1.5392e-05	1.5981e-05
5.5504e-06	6.0575e-06	8.0418e-06	1.1537e-05	1.4796e-05	1.5293e-05	1.5416e-05	1.6911e-05	1.9472e-05	2.2535e-05	2.4997e-05	2.8828e-05	3.1085e-05	3.0419e-05	2.8596e-05	2.7573e-05	2.7004e-05	2.61e-05	2.4308e-05	2.2957e-05	2.344e-05	2.3182e-05	2.0421e-05	1.7006e-05	1.5471e-05	1.6809e-05	2.0751e-05	2.6026e-05	2.9708e-05	3.1211e-05	3.0953e-05	3.1003e-05	3.1771e-05	3.2191e-05	3.1632e-05	3.007e-05	2.8105e-05	2.3948e-05	1.8501e-05	1.3643e-05	1.0093e-05	8.3125e-06	8.4991e-06	9.3405e-06	1.1573e-05	1.271e-05	1.4043e-05	1.4779e-05	1.4527e-05	1.4474e-05
3.0515e-06	3.9398e-06	5.7568e-06	9.1615e-06	1.252e-05	1.4039e-05	1.5028e-05	1.6868e-05	1.9122e-05	2.2024e-05	2.4941e-05	2.9736e-05	3.161e-05	2.8288e-05	2.2915e-05	2.0163e-05	1.9552e-05	1.949e-05	1.9469e-05	1.9298e-05	2.0165e-05	2.1478e-05	2.1113e-05	1.9532e-05	1.9064e-05	2.2705e-05	2.8178e-05	3.3096e-05	3.392e-05	3.2717e-05	3.2364e-05	3.2856e-05	3.3736e-05	3.3851e-05	3.3374e-05	3.2217e-05	3.0802e-05	2.7998e-05	2.3282e-05	1.8091e-05	1.3284e-05	1.098e-05	1.0944e-05	1.0978e-05	1.2486e-05	1.3581e-05	1.5575e-05	1.4421e-05	1.3126e-05	1.2519e-05
1.6969e-06	2.559e-06	4.0289e-06	6.5825e-06	1.11e-05	1.5062e-05	1.7793e-05	1.9235e-05	2.0616e-05	2.1912e-05	2.4583e-05	2.9707e-05	3.0783e-05	2.5371e-05	1.8384e-05	1.4601e-05	1.3293e-05	1.3339e-05	1.432e-05	1.4603e-05	1.6111e-05	1.8531e-05	2.0058e-05	2.0539e-05	2.2241e-05	2.7303e-05	3.2515e-05	3.3257e-05	3.0551e-05	2.8013e-05	2.8218e-05	2.8898e-05	2.9747e-05	2.9311e-05	2.8848e-05	2.8132e-05	2.7581e-05	2.6549e-05	2.3766e-05	2.0286e-05	1.6101e-05	1.3781e-05	1.2408e-05	1.2277e-05	1.2773e-05	1.3627e-05	1.4466e-05	1.3293e-05	1.2358e-05	1.1876e-05
9.2246e-07	1.5564e-06	2.6787e-06	4.6803e-06	8.7651e-06	1.4151e-05	1.9051e-05	2.169e-05	2.2481e-05	2.338e-05	2.4563e-05	2.8456e-05	2.9235e-05	2.417e-05	1.7048e-05	1.2697e-05	1.0859e-05	1.0721e-05	1.2109e-05	1.2913e-05	1.4512e-05	1.7018e-05	1.8792e-05	2.0076e-05	2.3634e-05	2.8986e-05	3.1422e-05	2.8728e-05	2.5259e-05	2.3288e-05	2.3656e-05	2.4473e-05	2.5387e-05	2.4537e-05	2.424e-05	2.3016e-05	2.3171e-05	2.2852e-05	2.2439e-05	2.1038e-05	1.9057e-05	1.7293e-05	1.4197e-05	1.2768e-05	1.2073e-05	1.2796e-05	1.2312e-05	1.1364e-05	1.0795e-05	1.0589e-05
4.4705e-07	8.76e-07	1.7198e-06	3.4658e-06	6.9042e-06	1.1659e-05	1.6602e-05	2.0306e-05	2.1772e-05	2.2645e-05	2.2688e-05	2.5653e-05	2.6693e-05	2.2851e-05	1.7429e-05	1.3962e-05	1.2373e-05	1.2199e-05	1.3275e-05	1.3285e-05	1.4193e-05	1.6244e-05	1.7553e-05	1.8821e-05	2.3447e-05	2.8287e-05	2.8617e-05	2.553e-05	2.2227e-05	2.064e-05	2.1209e-05	2.1759e-05	2.1859e-05	2.0619e-05	2.078e-05	1.9727e-05	1.9827e-05	1.9926e-05	2.1353e-05	2.1583e-05	2.0903e-05	1.9329e-05	1.6765e-05	1.4181e-05	1.2015e-05	1.1822e-05	1.137e-05	1.0852e-05	1.0393e-05	1.0135e-05
1.9187e-07	5.2011e-07	1.2358e-06	2.7682e-06	5.0414e-06	8.6425e-06	1.2897e-05	1.684e-05	1.8323e-05	1.9328e-05	1.9012e-05	2.1384e-05	2.3331e-05	2.2238e-05	1.9411e-05	1.7577e-05	1.6807e-05	1.6784e-05	1.6842e-05	1.5647e-05	1.5613e-05	1.6352e-05	1.6263e-05	1.6988e-05	2.1604e-05	2.6286e-05	2.6936e-05	2.4518e-05	2.2187e-05	2.1616e-05	2.2029e-05	2.1739e-05	2.0184e-05	1.8422e-05	1.8639e-05	1.7759e-05	1.7604e-05	1.8447e-05	2.0532e-05	2.1967e-05	2.1629e-05	2.0855e-05	1.8913e-05	1.5068e-05	1.1886e-05	1.0427e-05	1.0783e-05	1.0744e-05	1.0054e-05	1.027e-05
1.1094e-07	3.9317e-07	1.0111e-06	2.1199e-06	3.7874e-06	5.9462e-06	8.6252e-06	1.194e-05	1.4097e-05	1.5103e-05	1.5221e-05	1.7025e-05	1.8868e-05	1.947e-05	1.908e-05	1.8901e-05	1.9226e-05	2.0125e-05	1.9766e-05	1.811e-05	1.6927e-05	1.5633e-05	1.4424e-05	1.4729e-05	1.8632e-05	2.3046e-05	2.5369e-05	2.4489e-05	2.3387e-05	2.3579e-05	2.4282e-05	2.3402e-05	2.0676e-05	1.8138e-05	1.7309e-05	1.6713e-05	1.652e-05	1.7269e-05	1.9094e-05	2.0994e-05	2.0832e-05	2.0055e-05	1.8473e-05	1.506e-05	1.2572e-05	1.0862e-05	1.08e-05	1.0006e-05	9.1578e-06	9.6654e-06
7.8442e-08	3.2195e-07	7.4545e-07	1.5593e-06	2.6388e-06	4.0975e-06	5.6932e-06	7.3734e-06	8.8006e-06	9.9939e-06	1.1028e-05	1.2353e-05	1.3482e-05	1.4345e-05	1.5034e-05	1.578e-05	1.711e-05	1.9246e-05	1.9872e-05	1.8051e-05	1.5798e-05	1.3269e-05	1.1884e-05	1.2105e-05	1.4675e-05	1.8276e-05	2.1357e-05	2.3145e-05	2.4252e-05	2.5046e-05	2.5544e-05	2.5017e-05	2.2048e-05	1.927e-05	1.7711e-05	1.7024e-05	1.6258e-05	1.663e-05	1.7976e-05	1.904e-05	1.8797e-05	1.8082e-05	1.6332e-05	1.4689e-05	1.272e-05	1.16e-05	1.076e-05	9.8847e-06	8.9855e-06	9.0622e-06
6.133e-08	1.9371e-07	4.9778e-07	1.0357e-06	1.737e-06	2.6561e-06	3.4795e-06	4.1362e-06	4.8581e-06	5.687e-06	6.8298e-06	7.8746e-06	8.581e-06	9.1966e-06	1.0041e-05	1.1308e-05	1.3169e-05	1.5278e-05	1.6382e-05	1.4842e-05	1.2744e-05	1.0512e-05	9.4747e-06	9.6458e-06	1.0979e-05	1.3354e-05	1.675e-05	2.0632e-05	2.3469e-05	2.4142e-05	2.4143e-05	2.4148e-05	2.2788e-05	2.0866e-05	1.9296e-05	1.8258e-05	1.7382e-05	1.759e-05	1.7675e-05	1.754e-05	1.6759e-05	1.5884e-05	1.4649e-05	1.4578e-05	1.3068e-05	1.2179e-05	1.1545e-05	1.0396e-05	9.7792e-06	8.4369e-06
8.2888e-07	8.4886e-07	9.3722e-07	1.277e-06	1.684e-06	2.1943e-06	2.5045e-06	2.6835e-06	3.0126e-06	3.4278e-06	3.9239e-06	4.5457e-06	5.3567e-06	6.4208e-06	7.7875e-06	9.37e-06	1.1215e-05	1.292e-05	1.4057e-05	1.2669e-05	1.1248e-05	9.6875e-06	8.7461e-06	8.2453e-06	8.4433e-06	9.3154e-06	1.1911e-05	1.619e-05	2.0055e-05	2.0835e-05	2.0553e-05	2.0688e-05	2.0866e-05	2.0741e-05	2.0147e-05	1.9193e-05	1.8298e-05	1.8345e-05	1.7536e-05	1.6781e-05	1.5919e-05	1.5442e-05	1.5024e-05	1.594e-05	1.3994e-05	1.3352e-05	1.2251e-05	1.119e-05	1.0745e-05	9.8047e-06
2.385e-06	2.3014e-06	2.2808e-06	2.4628e-06	2.7532e-06	3.1548e-06	3.2804e-06	3.2663e-06	3.3034e-06	3.3638e-06	3.5427e-06	3.8903e-06	4.777e-06	6.5287e-06	8.9683e-06	1.1432e-05	1.3653e-05	1.5526e-05	1.6148e-05	1.5602e-05	1.4337e-05	1.2526e-05	1.0591e-05	8.9598e-06	7.8106e-06	7.5157e-06	9.3351e-06	1.2118e-05	1.496e-05	1.6091e-05	1.6538e-05	1.6634e-05	1.7008e-05	1.7902e-05	1.8477e-05	1.7975e-05	1.7169e-05	1.6981e-05	1.6755e-05	1.7362e-05	1.7855e-05	1.8291e-05	1.8555e-05	1.8731e-05	1.6638e-05	1.5151e-05	1.3279e-05	1.1375e-05	1.0459e-05	1.0378e-05
5.067e-06	4.9988e-06	4.8471e-06	5.0144e-06	5.4413e-06	5.961e-06	6.2492e-06	6.1176e-06	5.8683e-06	5.8267e-06	6.0595e-06	6.4908e-06	7.3562e-06	9.2576e-06	1.2848e-05	1.7191e-05	2.129e-05	2.4039e-05	2.4966e-05	2.4376e-05	2.2723e-05	1.9484e-05	1.5718e-05	1.2003e-05	8.9961e-06	7.5203e-06	7.4588e-06	8.5561e-06	1.022e-05	1.1566e-05	1.2393e-05	1.2914e-05	1.3686e-05	1.466e-05	1.523e-05	1.5187e-05	1.4882e-05	1.4855e-05	1.6157e-05	1.9258e-05	2.1816e-05	2.3041e-05	2.3481e-05	2.3542e-05	2.1698e-05	1.8462e-05	1.4456e-05	1.1626e-05	1.0074e-05	1.0382e-05
9.3464e-06	9.229e-06	9.1846e-06	9.5701e-06	1.0161e-05	1.0825e-05	1.1384e-05	1.1519e-05	1.1469e-05	1.1557e-05	1.1887e-05	1.2363e-05	1.3274e-05	1.4991e-05	1.8454e-05	2.3775e-05	2.9116e-05	3.2367e-05	3.276e-05	3.1212e-05	2.9751e-05	2.6402e-05	2.1273e-05	1.6053e-05	1.1647e-05	8.7863e-06	7.288e-06	7.1271e-06	8.0688e-06	9.7765e-06	1.1479e-05	1.2945e-05	1.4192e-05	1.5194e-05	1.5668e-05	1.5785e-05	1.5555e-05	1.5529e-05	1.7153e-05	2.0875e-05	2.4003e-05	2.5143e-05	2.6282e-05	2.6414e-05	2.4873e-05	2.1021e-05	1.606e-05	1.1956e-05	1.0082e-05	1.0225e-05
1.5853e-05	1.6308e-05	1.6827e-05	1.7028e-05	1.7233e-05	1.7558e-05	1.8152e-05	1.9398e-05	2.0445e-05	2.1119e-05	2.1236e-05	2.141e-05	2.2256e-05	2.3821e-05	2.6508e-05	3.0762e-05	3.374e-05	3.3302e-05	3.0758e-05	2.9325e-05	2.8545e-05	2.7422e-05	2.3692e-05	1.9176e-05	1.4453e-05	1.0818e-05	8.7173e-06	7.895e-06	8.7083e-06	1.1158e-05	1.4428e-05	1.7591e-05	1.9859e-05	2.1123e-05	2.1608e-05	2.1532e-05	2.1268e-05	2.0732e-05	2.1057e-05	2.2441e-05	2.3835e-05	2.4666e-05	2.5531e-05	2.5529e-05	2.3334e-05	1.9381e-05	1.5317e-05	1.219e-05	1.1098e-05	1.131e-05
2.2797e-05	2.3469e-05	2.2889e-05	2.0785e-05	1.923e-05	1.9239e-05	2.1924e-05	2.5658e-05	2.8664e-05	3.0365e-05	3.0851e-05	3.0888e-05	3.1582e-05	3.2497e-05	3.3284e-05	3.4001e-05	3.214e-05	2.7655e-05	2.2911e-05	2.177e-05	2.1946e-05	2.2805e-05	2.1878e-05	1.9534e-05	1.602e-05	1.2697e-05	1.1174e-05	1.0968e-05	1.2214e-05	1.5444e-05	2.0404e-05	2.5665e-05	2.9319e-05	3.026e-05	3.0081e-05	2.9725e-05	2.936e-05	2.8412e-05	2.6667e-05	2.5407e-05	2.4766e-05	2.5095e-05	2.4827e-05	2.3361e-05	2.1252e-05	1.7833e-05	1.4982e-05	1.2598e-05	1.1634e-05	1.2123e-05
2.756e-05	2.8926e-05	2.7218e-05	2.3569e-05	2.106e-05	2.0935e-05	2.5073e-05	2.9579e-05	3.1893e-05	3.2554e-05	3.3035e-05	3.2788e-05	3.2839e-05	3.2796e-05	3.1975e-05	3.0275e-05	2.6535e-05	2.143e-05	1.6861e-05	1.5579e-05	1.6501e-05	1.8377e-05	1.9035e-05	1.8002e-05	1.613e-05	1.476e-05	1.5311e-05	1.7025e-05	1.9938e-05	2.3159e-05	2.8097e-05	3.2437e-05	3.4025e-05	3.2885e-05	3.2221e-05	3.1681e-05	3.0882e-05	2.9498e-05	2.7791e-05	2.6188e-05	2.4817e-05	2.4726e-05	2.3967e-05	2.1861e-05	2.0347e-05	1.7124e-05	1.5311e-05	1.37e-05	1.3046e-05	1.3588e-05
3.0832e-05	3.1698e-05	2.9592e-05	2.6009e-05	2.4031e-05	2.3586e-05	2.7388e-05	3.0903e-05	3.1657e-05	3.0287e-05	2.9101e-05	2.7864e-05	2.7095e-05	2.6524e-05	2.5451e-05	2.3403e-05	2.0526e-05	1.7559e-05	1.4564e-05	1.3654e-05	1.4673e-05	1.6613e-05	1.7353e-05	1.6379e-05	1.5226e-05	1.6664e-05	2.061e-05	2.4991e-05	2.8743e-05	3.1459e-05	3.4024e-05	3.3934e-05	3.1214e-05	2.7705e-05	2.697e-05	2.6372e-05	2.58e-05	2.4531e-05	2.3755e-05	2.3108e-05	2.2114e-05	2.1931e-05	2.0889e-05	1.9231e-05	1.8978e-05	1.7748e-05	1.6489e-05	1.5817e-05	1.5766e-05	1.6724e-05
3.2291e-05	3.253e-05	3.0692e-05	2.8869e-05	2.8514e-05	2.8115e-05	2.8995e-05	3.1011e-05	3.1059e-05	2.8904e-05	2.632e-05	2.4153e-05	2.2476e-05	2.2095e-05	2.1878e-05	2.0634e-05	1.8603e-05	1.6549e-05	1.5056e-05	1.4903e-05	1.5927e-05	1.6811e-05	1.614e-05	1.4693e-05	1.4198e-05	1.7948e-05	2.3661e-05	2.913e-05	3.2168e-05	3.3242e-05	3.2925e-05	3.0251e-05	2.6672e-05	2.312e-05	2.2279e-05	2.1544e-05	2.1898e-05	2.0938e-05	2.0079e-05	1.8956e-05	1.7629e-05	1.7002e-05	1.5814e-05	1.5032e-05	1.5681e-05	1.6572e-05	1.694e-05	1.7412e-05	1.8083e-05	1.8166e-05
3.1307e-05	3.151e-05	3.0082e-05	2.9344e-05	2.9303e-05	2.939e-05	2.942e-05	3.0871e-05	3.1179e-05	2.8296e-05	2.4802e-05	2.2448e-05	2.0562e-05	2.0148e-05	2.0693e-05	2.0778e-05	1.9476e-05	1.8245e-05	1.7575e-05	1.7439e-05	1.7736e-05	1.6964e-05	1.476e-05	1.2917e-05	1.3227e-05	1.8113e-05	2.4333e-05	2.9402e-05	3.0676e-05	2.9605e-05	2.8133e-05	2.5132e-05	2.3144e-05	2.1153e-05	2.0969e-05	2.0777e-05	2.1252e-05	2.0183e-05	1.8534e-05	1.6383e-05	1.434e-05	1.2874e-05	1.1776e-05	1.1977e-05	1.334e-05	1.5915e-05	1.7261e-05	1.7875e-05	1.9326e-05	1.9229e-05
2.8961e-05	2.93e-05	2.7903e-05	2.6509e-05	2.579e-05	2.6573e-05	2.7931e-05	2.9767e-05	3.0629e-05	2.8551e-05	2.5798e-05	2.2899e-05	2.0404e-05	1.9611e-05	2.0317e-05	2.1558e-05	2.169e-05	2.1217e-05	2.0506e-05	1.9994e-05	1.8808e-05	1.6087e-05	1.2833e-05	1.1014e-05	1.2009e-05	1.734e-05	2.2847e-05	2.763e-05	2.8714e-05	2.7085e-05	2.5794e-05	2.2732e-05	2.1008e-05	2.0494e-05	2.15e-05	2.237e-05	2.2446e-05	2.0788e-05	1.8182e-05	1.469e-05	1.1917e-05	1.0047e-05	9.5122e-06	1.0278e-05	1.2527e-05	1.648e-05	1.9027e-05	1.922e-05	1.9572e-05	1.9233e-05
2.7153e-05	2.6809e-05	2.4805e-05	2.3695e-05	2.3287e-05	2.4372e-05	2.6399e-05	2.8717e-05	2.9512e-05	2.8726e-05	2.7315e-05	2.4198e-05	2.1144e-05	1.9749e-05	2.0587e-05	2.2486e-05	2.294e-05	2.2929e-05	2.1944e-05	2.1194e-05	1.9112e-05	1.5395e-05	1.1589e-05	9.6051e-06	1.0211e-05	1.4914e-05	1.9684e-05	2.3795e-05	2.6193e-05	2.6879e-05	2.5606e-05	2.2096e-05	2.0761e-05	2.0811e-05	2.2268e-05	2.3764e-05	2.3486e-05	2.1543e-05	1.8647e-05	1.5032e-05	1.2318e-05	1.1034e-05	1.1039e-05	1.2209e-05	1.5055e-05	1.9665e-05	2.2144e-05	2.2209e-05	2.133e-05	2.1059e-05
2.4999e-05	2.4612e-05	2.2575e-05	2.2104e-05	2.2009e-05	2.3395e-05	2.5356e-05	2.791e-05	2.9006e-05	2.8901e-05	2.9096e-05	2.6498e-05	2.2777e-05	2.064e-05	2.0957e-05	2.3018e-05	2.4025e-05	2.4575e-05	2.3155e-05	2.1931e-05	1.959e-05	1.5578e-05	1.1271e-05	8.7474e-06	8.6725e-06	1.2125e-05	1.5382e-05	1.893e-05	2.3513e-05	2.6829e-05	2.6593e-05	2.3328e-05	2.2356e-05	2.237e-05	2.3501e-05	2.4402e-05	2.415e-05	2.2222e-05	1.9985e-05	1.7359e-05	1.5934e-05	1.5654e-05	1.6194e-05	1.7541e-05	1.9984e-05	2.444e-05	2.6711e-05	2.5779e-05	2.4736e-05	2.508e-05
2.2989e-05	2.2669e-05	2.1106e-05	2.1018e-05	2.1214e-05	2.2687e-05	2.4766e-05	2.7363e-05	2.8726e-05	2.902e-05	2.9475e-05	2.7743e-05	2.4672e-05	2.1306e-05	2.0624e-05	2.2312e-05	2.3736e-05	2.4618e-05	2.3997e-05	2.2794e-05	2.0185e-05	1.6272e-05	1.1606e-05	8.8059e-06	8.2602e-06	9.7491e-06	1.1862e-05	1.4905e-05	2.0094e-05	2.5649e-05	2.6758e-05	2.4898e-05	2.4498e-05	2.3914e-05	2.4282e-05	2.4952e-05	2.5042e-05	2.3745e-05	2.2883e-05	2.2641e-05	2.343e-05	2.4216e-05	2.5233e-05	2.6324e-05	2.7724e-05	3.0277e-05	3.123e-05	3.0234e-05	3.0058e-05	3.0637e-05
2.1962e-05	2.1357e-05	2.0167e-05	2.0413e-05	2.0855e-05	2.1909e-05	2.4053e-05	2.67e-05	2.8192e-05	2.8784e-05	2.8947e-05	2.7233e-05	2.4965e-05	2.277e-05	2.2054e-05	2.3554e-05	2.5358e-05	2.6007e-05	2.5402e-05	2.4038e-05	2.1213e-05	1.7413e-05	1.2983e-05	9.9837e-06	8.6238e-06	8.8776e-06	1.0461e-05	1.3591e-05	1.8464e-05	2.3665e-05	2.6119e-05	2.7119e-05	2.7218e-05	2.568e-05	2.5143e-05	2.6279e-05	2.7231e-05	2.7261e-05	2.7842e-05	2.9113e-05	3.0485e-05	3.1345e-05	3.1983e-05	3.2738e-05	3.3467e-05	3.4023e-05	3.3744e-05	3.2879e-05	3.2779e-05	3.2944e-05
2.1994e-05	2.0619e-05	1.9327e-05	1.9089e-05	1.9422e-05	2.0541e-05	2.338e-05	2.7007e-05	2.8662e-05	2.7967e-05	2.7326e-05	2.6027e-05	2.5367e-05	2.3706e-05	2.3651e-05	2.5153e-05	2.6416e-05	2.7052e-05	2.6787e-05	2.5526e-05	2.3276e-05	2.0261e-05	1.5754e-05	1.199e-05	9.5811e-06	9.6266e-06	1.1817e-05	1.5582e-05	2.0084e-05	2.4273e-05	2.7429e-05	2.9916e-05	3.0082e-05	2.7216e-05	2.5344e-05	2.6845e-05	2.8965e-05	3.0037e-05	3.0779e-05	3.0521e-05	2.9938e-05	2.939e-05	2.9502e-05	3.0212e-05	3.0986e-05	3.0993e-05	3.0279e-05	2.9209e-05	2.7832e-05	2.7739e-05
2.1717e-05	1.9296e-05	1.7367e-05	1.6041e-05	1.5944e-05	1.7882e-05	2.2437e-05	2.7783e-05	3.0204e-05	2.813e-05	2.5479e-05	2.3233e-05	2.3074e-05	2.3892e-05	2.5241e-05	2.6786e-05	2.8008e-05	2.8656e-05	2.8365e-05	2.6736e-05	2.503e-05	2.3025e-05	1.8353e-05	1.3913e-05	1.0574e-05	1.0898e-05	1.4555e-05	2.0292e-05	2.61e-05	3.0097e-05	3.2317e-05	3.2768e-05	3.0406e-05	2.6574e-05	2.396e-05	2.4546e-05	2.5683e-05	2.6452e-05	2.697e-05	2.5474e-05	2.3668e-05	2.2886e-05	2.3508e-05	2.4522e-05	2.498e-05	2.394e-05	2.2101e-05	2.0578e-05	1.927e-05	1.9073e-05
2.0434e-05	1.6989e-05	1.4151e-05	1.1922e-05	1.1784e-05	1.4218e-05	2.0476e-05	2.7471e-05	2.9759e-05	2.6706e-05	2.3734e-05	2.218e-05	2.2862e-05	2.4769e-05	2.6463e-05	2.6975e-05	2.7628e-05	2.8685e-05	2.8139e-05	2.5648e-05	2.4301e-05	2.3084e-05	1.9367e-05	1.4725e-05	1.1159e-05	1.1998e-05	1.7447e-05	2.5252e-05	3.1487e-05	3.3496e-05	3.2601e-05	2.9924e-05	2.6989e-05	2.3735e-05	2.2335e-05	2.1464e-05	2.0525e-05	1.9569e-05	1.9421e-05	1.9455e-05	1.9614e-05	2.0507e-05	2.2192e-05	2.323e-05	2.2647e-05	1.9498e-05	1.5936e-05	1.417e-05	1.3446e-05	1.3221e-05
1.8826e-05	1.4933e-05	1.1717e-05	9.4617e-06	9.2581e-06	1.1628e-05	1.7753e-05	2.4875e-05	2.8172e-05	2.6265e-05	2.374e-05	2.2861e-05	2.3819e-05	2.5312e-05	2.6873e-05	2.6743e-05	2.6713e-05	2.6823e-05	2.5565e-05	2.3589e-05	2.2269e-05	2.1119e-05	1.8301e-05	1.4243e-05	1.12e-05	1.2881e-05	1.9666e-05	2.849e-05	3.2927e-05	3.0163e-05	2.5655e-05	2.2161e-05	2.0955e-05	1.9772e-05	1.9021e-05	1.7529e-05	1.5159e-05	1.4555e-05	1.4849e-05	1.5873e-05	1.8686e-05	2.1712e-05	2.4621e-05	2.552e-05	2.2874e-05	1.7167e-05	1.2689e-05	1.0899e-05	1.0581e-05	1.0287e-05
1.7703e-05	1.4148e-05	1.1193e-05	9.0493e-06	8.8663e-06	1.0905e-05	1.5504e-05	2.1398e-05	2.5247e-05	2.5454e-05	2.4099e-05	2.3618e-05	2.441e-05	2.5612e-05	2.6619e-05	2.6524e-05	2.5595e-05	2.5127e-05	2.3727e-05	2.2499e-05	2.117e-05	1.9422e-05	1.6635e-05	1.325e-05	1.1203e-05	1.3596e-05	2.1387e-05	2.9991e-05	3.1607e-05	2.5237e-05	1.9366e-05	1.6104e-05	1.6025e-05	1.5678e-05	1.4841e-05	1.3694e-05	1.2245e-05	1.1851e-05	1.2869e-05	1.4447e-05	1.8893e-05	2.2889e-05	2.6254e-05	2.5967e-05	2.1847e-05	1.562e-05	1.1072e-05	9.3216e-06	8.7092e-06	8.4507e-06
1.9246e-05	1.5861e-05	1.3198e-05	1.1093e-05	1.1038e-05	1.2592e-05	1.5006e-05	1.8822e-05	2.2254e-05	2.3846e-05	2.4141e-05	2.4412e-05	2.5421e-05	2.6524e-05	2.7153e-05	2.7232e-05	2.5842e-05	2.5068e-05	2.4163e-05	2.3512e-05	2.1951e-05	1.9008e-05	1.5812e-05	1.2556e-05	1.1378e-05	1.4538e-05	2.2538e-05	3.0671e-05	3.0949e-05	2.3112e-05	1.6787e-05	1.3554e-05	1.2977e-05	1.1991e-05	1.1564e-05	1.1704e-05	1.1472e-05	1.1507e-05	1.2884e-05	1.4438e-05	1.7973e-05	2.0697e-05	2.2699e-05	2.134e-05	1.7507e-05	1.2988e-05	9.795e-06	8.1193e-06	7.2021e-06	7.331e-06
2.3414e-05	2.0433e-05	1.808e-05	1.6341e-05	1.6255e-05	1.7014e-05	1.8467e-05	2.0221e-05	2.2064e-05	2.3398e-05	2.4173e-05	2.4769e-05	2.606e-05	2.7547e-05	2.841e-05	2.8605e-05	2.7317e-05	2.6421e-05	2.5773e-05	2.5135e-05	2.3281e-05	1.9311e-05	1.5581e-05	1.2301e-05	1.2181e-05	1.59e-05	2.3656e-05	3.1018e-05	3.0796e-05	2.3066e-05	1.7045e-05	1.352e-05	1.2625e-05	1.1544e-05	1.1609e-05	1.2775e-05	1.3597e-05	1.4285e-05	1.4329e-05	1.4815e-05	1.5842e-05	1.5378e-05	1.5267e-05	1.4614e-05	1.305e-05	1.0723e-05	8.3822e-06	7.0875e-06	6.3473e-06	6.7341e-06
2.8195e-05	2.7131e-05	2.581e-05	2.4882e-05	2.4547e-05	2.5084e-05	2.6185e-05	2.6869e-05	2.6707e-05	2.5981e-05	2.576e-05	2.5954e-05	2.5762e-05	2.6494e-05	2.8334e-05	2.9662e-05	2.8862e-05	2.7562e-05	2.6512e-05	2.589e-05	2.3172e-05	1.898e-05	1.5105e-05	1.268e-05	1.3634e-05	1.7802e-05	2.5315e-05	3.1473e-05	3.1277e-05	2.5043e-05	1.8952e-05	1.4432e-05	1.3447e-05	1.3387e-05	1.468e-05	1.6102e-05	1.7278e-05	1.836e-05	1.7442e-05	1.6386e-05	1.4304e-05	1.258e-05	1.1159e-05	1.0448e-05	9.6146e-06	8.7019e-06	7.526e-06	6.8725e-06	6.2614e-06	6.5018e-06
3.1315e-05	3.1189e-05	3.026e-05	2.9807e-05	3.0139e-05	3.0958e-05	3.1555e-05	3.1571e-05	3.0406e-05	2.9194e-05	2.8117e-05	2.7572e-05	2.5534e-05	2.4955e-05	2.7305e-05	3.0059e-05	2.9908e-05	2.8301e-05	2.6385e-05	2.5235e-05	2.2917e-05	1.9175e-05	1.5633e-05	1.3848e-05	1.5196e-05	1.915e-05	2.5522e-05	3.1169e-05	3.1804e-05	2.6936e-05	2.0607e-05	1.5998e-05	1.5357e-05	1.6502e-05	1.8525e-05	1.997e-05	2.1051e-05	2.2125e-05	2.1492e-05	1.9593e-05	1.4612e-05	1.1636e-05	9.2938e-06	8.3042e-06	7.5436e-06	7.2708e-06	7.0389e-06	7.0981e-06	6.7122e-06	6.8477e-06
3.1721e-05	3.1548e-05	3.0659e-05	3.0532e-05	3.1547e-05	3.2389e-05	3.2744e-05	3.2171e-05	3.0763e-05	2.9916e-05	3.0216e-05	2.9542e-05	2.6437e-05	2.4478e-05	2.5565e-05	2.8976e-05	3.082e-05	2.9135e-05	2.5505e-05	2.4051e-05	2.3143e-05	2.0486e-05	1.7165e-05	1.545e-05	1.7121e-05	2.1481e-05	2.6761e-05	3.146e-05	3.2101e-05	2.8057e-05	2.2172e-05	1.7808e-05	1.7026e-05	1.8934e-05	2.1919e-05	2.3187e-05	2.4295e-05	2.4912e-05	2.5241e-05	2.3292e-05	1.6327e-05	1.2075e-05	8.8113e-06	7.6218e-06	6.7077e-06	6.5235e-06	6.6772e-06	7.3135e-06	7.3202e-06	7.2668e-06
3.0472e-05	3.0685e-05	3.007e-05	2.9879e-05	3.0314e-05	3.0948e-05	3.1075e-05	3.0365e-05	2.9315e-05	2.8712e-05	2.9675e-05	2.9941e-05	2.7896e-05	2.5746e-05	2.5907e-05	2.8713e-05	3.1402e-05	2.985e-05	2.5604e-05	2.3979e-05	2.3513e-05	2.1331e-05	1.8052e-05	1.6057e-05	1.8882e-05	2.4238e-05	2.9317e-05	3.2143e-05	3.1617e-05	2.7981e-05	2.2771e-05	1.8503e-05	1.7381e-05	1.879e-05	2.2126e-05	2.4296e-05	2.6027e-05	2.6202e-05	2.6646e-05	2.5154e-05	1.8049e-05	1.2855e-05	9.0538e-06	7.6241e-06	6.8513e-06	6.57e-06	6.6619e-06	7.1476e-06	7.6524e-06	7.5089e-06
3.0009e-05	3.03e-05	2.96e-05	2.8759e-05	2.9025e-05	2.9448e-05	2.9058e-05	2.7672e-05	2.651e-05	2.6736e-05	2.7964e-05	2.9001e-05	2.8823e-05	2.8764e-05	2.9456e-05	3.1155e-05	3.2798e-05	3.0644e-05	2.5732e-05	2.3368e-05	2.2386e-05	2.0511e-05	1.7602e-05	1.5741e-05	1.8847e-05	2.4556e-05	2.9212e-05	3.0854e-05	3.0199e-05	2.724e-05	2.2436e-05	1.8007e-05	1.6322e-05	1.6677e-05	1.9811e-05	2.1949e-05	2.407e-05	2.4884e-05	2.5518e-05	2.4903e-05	1.8916e-05	1.4023e-05	1.0161e-05	8.2266e-06	7.0891e-06	6.7741e-06	6.5573e-06	6.7913e-06	7.386e-06	7.567e-06
3.0103e-05	3.0013e-05	2.9181e-05	2.8187e-05	2.8578e-05	2.8447e-05	2.7426e-05	2.6202e-05	2.5164e-05	2.569e-05	2.662e-05	2.8659e-05	2.9977e-05	3.0644e-05	3.1947e-05	3.2505e-05	3.2278e-05	2.9988e-05	2.5599e-05	2.2549e-05	2.0872e-05	1.9065e-05	1.6475e-05	1.4909e-05	1.7911e-05	2.3323e-05	2.7303e-05	2.8602e-05	2.8557e-05	2.6351e-05	2.2394e-05	1.8235e-05	1.5648e-05	1.4625e-05	1.5902e-05	1.6777e-05	1.8537e-05	1.9965e-05	2.1481e-05	2.2272e-05	1.8592e-05	1.4708e-05	1.0908e-05	8.3856e-06	7.0631e-06	6.7554e-06	7.0754e-06	7.3993e-06	7.8936e-06	8.0596e-06
2.9734e-05	2.9296e-05	2.8829e-05	2.8735e-05	2.8603e-05	2.8065e-05	2.6782e-05	2.543e-05	2.4319e-05	2.4857e-05	2.6476e-05	2.9076e-05	3.0753e-05	2.9625e-05	2.9289e-05	2.8805e-05	2.8382e-05	2.7464e-05	2.5013e-05	2.3122e-05	2.111e-05	1.8724e-05	1.5904e-05	1.3973e-05	1.5551e-05	2.1075e-05	2.6066e-05	2.7973e-05	2.6531e-05	2.4328e-05	2.1999e-05	1.8589e-05	1.5697e-05	1.3315e-05	1.273e-05	1.2319e-05	1.3159e-05	1.4817e-05	1.6661e-05	1.8556e-05	1.716e-05	1.4292e-05	1.0685e-05	8.4053e-06	6.9207e-06	6.8214e-06	7.6492e-06	8.7179e-06	9.3071e-06	9.8019e-06
2.9293e-05	2.8962e-05	2.8491e-05	2.8865e-05	2.8393e-05	2.7607e-05	2.6521e-05	2.5554e-05	2.4359e-05	2.4742e-05	2.7412e-05	3.0078e-05	3.0348e-05	2.7477e-05	2.554e-05	2.374e-05	2.367e-05	2.4076e-05	2.3714e-05	2.3385e-05	2.1639e-05	1.8646e-05	1.5365e-05	1.2637e-05	1.302e-05	1.7626e-05	2.3577e-05	2.6155e-05	2.4797e-05	2.4305e-05	2.3613e-05	1.9954e-05	1.5965e-05	1.2106e-05	1.0249e-05	9.1659e-06	9.3782e-06	1.0808e-05	1.3169e-05	1.5489e-05	1.5632e-05	1.4157e-05	1.1093e-05	8.7513e-06	7.5361e-06	7.7922e-06	9.4525e-06	1.0926e-05	1.2298e-05	1.2915e-05
2.879e-05	2.8584e-05	2.7799e-05	2.7937e-05	2.7483e-05	2.6846e-05	2.6507e-05	2.6006e-05	2.5224e-05	2.59e-05	2.94e-05	3.1486e-05	3.0017e-05	2.6594e-05	2.4112e-05	2.1547e-05	2.0814e-05	2.2045e-05	2.2967e-05	2.3222e-05	2.1564e-05	1.8023e-05	1.4427e-05	1.1273e-05	1.1354e-05	1.5092e-05	2.0339e-05	2.3315e-05	2.3329e-05	2.5181e-05	2.6181e-05	2.2124e-05	1.6822e-05	1.1366e-05	8.6224e-06	7.2801e-06	7.4097e-06	9.3557e-06	1.2386e-05	1.5136e-05	1.5396e-05	1.452e-05	1.1978e-05	9.5562e-06	8.9427e-06	9.888e-06	1.2104e-05	1.3627e-05	1.4907e-05	1.6124e-05
2.8663e-05	2.8156e-05	2.7102e-05	2.7335e-05	2.7138e-05	2.7323e-05	2.7385e-05	2.7006e-05	2.6533e-05	2.7626e-05	3.0497e-05	3.203e-05	3.0325e-05	2.7065e-05	2.4308e-05	2.0806e-05	2.0109e-05	2.1602e-05	2.2961e-05	2.2554e-05	2.0388e-05	1.6609e-05	1.3433e-05	1.0966e-05	1.1049e-05	1.3321e-05	1.664e-05	2.0615e-05	2.3683e-05	2.621e-05	2.7171e-05	2.5369e-05	1.8969e-05	1.1605e-05	7.8832e-06	6.4599e-06	7.3012e-06	9.9781e-06	1.3904e-05	1.6749e-05	1.7535e-05	1.5669e-05	1.2994e-05	1.0103e-05	9.8222e-06	1.1593e-05	1.395e-05	1.567e-05	1.6457e-05	1.7279e-05
2.857e-05	2.802e-05	2.6975e-05	2.7193e-05	2.7554e-05	2.7898e-05	2.87e-05	2.8874e-05	2.8769e-05	2.9359e-05	3.0584e-05	3.2147e-05	3.1044e-05	2.748e-05	2.4207e-05	2.1222e-05	2.078e-05	2.2697e-05	2.3513e-05	2.2801e-05	2.0733e-05	1.7364e-05	1.4345e-05	1.2366e-05	1.1935e-05	1.2656e-05	1.4621e-05	1.8652e-05	2.3366e-05	2.6372e-05	2.8293e-05	2.7337e-05	2.0821e-05	1.2198e-05	7.7821e-06	6.7226e-06	8.7994e-06	1.2477e-05	1.6983e-05	1.9817e-05	2.001e-05	1.7157e-05	1.3524e-05	1.0704e-05	1.0399e-05	1.2519e-05	1.5275e-05	1.7416e-05	1.7757e-05	1.8064e-05
2.8262e-05	2.8091e-05	2.7218e-05	2.757e-05	2.8384e-05	2.9618e-05	3.1257e-05	3.1773e-05	3.1217e-05	3.0584e-05	3.1238e-05	3.2236e-05	3.1394e-05	2.7447e-05	2.3401e-05	2.1027e-05	2.1664e-05	2.4035e-05	2.5853e-05	2.5889e-05	2.4812e-05	2.2289e-05	1.8577e-05	1.5362e-05	1.3457e-05	1.3101e-05	1.5157e-05	2.0176e-05	2.5479e-05	2.8128e-05	2.9109e-05	2.788e-05	2.1033e-05	1.2434e-05	8.4515e-06	7.9859e-06	1.111e-05	1.5732e-05	2.047e-05	2.2961e-05	2.3125e-05	1.904e-05	1.3822e-05	1.09e-05	1.0497e-05	1.2487e-05	1.5028e-05	1.8086e-05	1.9125e-05	2.0277e-05
2.8205e-05	2.809e-05	2.7545e-05	2.8017e-05	2.9495e-05	3.1669e-05	3.2922e-05	3.2727e-05	3.1124e-05	3.0844e-05	3.2153e-05	3.2508e-05	3.0602e-05	2.6349e-05	2.2616e-05	2.159e-05	2.2703e-05	2.5825e-05	2.8608e-05	2.9577e-05	2.9415e-05	2.762e-05	2.3605e-05	1.8617e-05	1.4863e-05	1.4093e-05	1.6555e-05	2.2529e-05	2.8081e-05	3.1362e-05	3.155e-05	2.7087e-05	2.0057e-05	1.2649e-05	9.7069e-06	9.87e-06	1.3696e-05	1.8927e-05	2.3707e-05	2.6142e-05	2.4974e-05	2.1159e-05	1.4791e-05	1.2113e-05	1.165e-05	1.355e-05	1.6063e-05	1.9454e-05	2.1159e-05	2.2946e-05
2.7257e-05	2.6379e-05	2.52e-05	2.5386e-05	2.8051e-05	3.0567e-05	3.0621e-05	2.8621e-05	2.7873e-05	2.8306e-05	2.9965e-05	3.0573e-05	2.8947e-05	2.5975e-05	2.2371e-05	2.0816e-05	2.0888e-05	2.3288e-05	2.5848e-05	2.7625e-05	2.8043e-05	2.6912e-05	2.418e-05	1.9795e-05	1.5536e-05	1.4059e-05	1.6292e-05	2.2617e-05	2.9453e-05	3.2712e-05	3.0598e-05	2.4803e-05	1.8581e-05	1.2802e-05	1.1047e-05	1.1282e-05	1.5194e-05	1.9835e-05	2.4444e-05	2.6607e-05	2.5269e-05	2.22e-05	1.6904e-05	1.4345e-05	1.3775e-05	1.5649e-05	1.7126e-05	1.9715e-05	2.0971e-05	2.3611e-05
2.3916e-05	2.2601e-05	2.1018e-05	2.0237e-05	2.2868e-05	2.4512e-05	2.4222e-05	2.2137e-05	2.2543e-05	2.347e-05	2.5183e-05	2.5998e-05	2.4963e-05	2.2437e-05	1.9611e-05	1.7958e-05	1.6634e-05	1.7668e-05	1.9158e-05	2.141e-05	2.2152e-05	2.2084e-05	2.1183e-05	1.9006e-05	1.5707e-05	1.4038e-05	1.596e-05	2.2648e-05	3.0189e-05	3.2253e-05	2.764e-05	2.1022e-05	1.6051e-05	1.1854e-05	1.1495e-05	1.2269e-05	1.5466e-05	1.8673e-05	2.1565e-05	2.3186e-05	2.2572e-05	2.1027e-05	1.7949e-05	1.6284e-05	1.5884e-05	1.7421e-05	1.7674e-05	1.845e-05	1.887e-05	2.0559e-05
2.0108e-05	1.9211e-05	1.8132e-05	1.6185e-05	1.6919e-05	1.722e-05	1.7472e-05	1.6575e-05	1.762e-05	1.9111e-05	2.1672e-05	2.2935e-05	2.2188e-05	1.9219e-05	1.6448e-05	1.4811e-05	1.2963e-05	1.3475e-05	1.4245e-05	1.679e-05	1.8088e-05	1.897e-05	1.9206e-05	1.8217e-05	1.5588e-05	1.3586e-05	1.5347e-05	2.2269e-05	3.0251e-05	3.2125e-05	2.596e-05	1.8313e-05	1.3897e-05	1.1132e-05	1.1843e-05	1.3127e-05	1.5698e-05	1.7907e-05	2.0103e-05	2.07e-05	2.0368e-05	1.8886e-05	1.7696e-05	1.6476e-05	1.6502e-05	1.761e-05	1.685e-05	1.5949e-05	1.5243e-05	1.5821e-05
1.7799e-05	1.693e-05	1.5568e-05	1.3281e-05	1.2876e-05	1.2615e-05	1.2743e-05	1.233e-05	1.3637e-05	1.6094e-05	2.0045e-05	2.2219e-05	2.1489e-05	1.7232e-05	1.3929e-05	1.2417e-05	1.0812e-05	1.1239e-05	1.2314e-05	1.4796e-05	1.6121e-05	1.751e-05	1.8262e-05	1.7555e-05	1.4951e-05	1.328e-05	1.5531e-05	2.2927e-05	3.0847e-05	3.2015e-05	2.5525e-05	1.8104e-05	1.3646e-05	1.1498e-05	1.2809e-05	1.4815e-05	1.8121e-05	2.0484e-05	2.184e-05	2.1279e-05	1.9568e-05	1.8113e-05	1.7497e-05	1.6559e-05	1.7028e-05	1.7111e-05	1.5377e-05	1.3986e-05	1.3247e-05	1.343e-05
1.5598e-05	1.4698e-05	1.3198e-05	1.1504e-05	1.111e-05	1.0646e-05	1.0471e-05	1.0411e-05	1.1839e-05	1.5198e-05	1.9591e-05	2.1513e-05	1.9957e-05	1.5354e-05	1.2179e-05	1.0929e-05	9.4627e-06	1.0092e-05	1.2095e-05	1.4911e-05	1.6384e-05	1.7173e-05	1.7265e-05	1.6304e-05	1.379e-05	1.2734e-05	1.5745e-05	2.3498e-05	3.1107e-05	3.2312e-05	2.6182e-05	1.9253e-05	1.4986e-05	1.2905e-05	1.4494e-05	1.678e-05	2.0873e-05	2.3592e-05	2.4648e-05	2.3077e-05	1.9431e-05	1.7702e-05	1.7473e-05	1.7144e-05	1.7485e-05	1.6981e-05	1.4469e-05	1.2491e-05	1.116e-05	1.1652e-05
1.3507e-05	1.3011e-05	1.191e-05	1.0509e-05	1.0396e-05	1.0323e-05	1.0241e-05	1.0286e-05	1.1826e-05	1.548e-05	1.9751e-05	2.1019e-05	1.8763e-05	1.4471e-05	1.184e-05	1.1033e-05	9.8961e-06	1.0912e-05	1.3238e-05	1.6144e-05	1.78e-05	1.776e-05	1.6706e-05	1.4669e-05	1.2052e-05	1.1975e-05	1.564e-05	2.3794e-05	3.1189e-05	3.169e-05	2.5939e-05	2.0349e-05	1.7038e-05	1.5213e-05	1.6504e-05	1.8364e-05	2.171e-05	2.4497e-05	2.5772e-05	2.4305e-05	2.0299e-05	1.7815e-05	1.7204e-05	1.7574e-05	1.769e-05	1.6696e-05	1.3609e-05	1.1604e-05	1.0159e-05	1.0074e-05
1.1706e-05	1.1713e-05	1.1416e-05	1.0848e-05	1.0821e-05	1.086e-05	1.0894e-05	1.1398e-05	1.3032e-05	1.5972e-05	1.9294e-05	2.0276e-05	1.8076e-05	1.4603e-05	1.2522e-05	1.2127e-05	1.1376e-05	1.2456e-05	1.5034e-05	1.7722e-05	1.9336e-05	1.8039e-05	1.5395e-05	1.2123e-05	9.9322e-06	1.0923e-05	1.5446e-05	2.3691e-05	3.0522e-05	3.0593e-05	2.5514e-05	2.0949e-05	1.8534e-05	1.7183e-05	1.7777e-05	1.882e-05	2.0742e-05	2.294e-05	2.5104e-05	2.415e-05	2.0521e-05	1.8094e-05	1.7822e-05	1.802e-05	1.7807e-05	1.6539e-05	1.3651e-05	1.1879e-05	1.0157e-05	9.8069e-06
1.1846e-05	1.1721e-05	1.1615e-05	1.1454e-05	1.1741e-05	1.1561e-05	1.2049e-05	1.2516e-05	1.3941e-05	1.6114e-05	1.8635e-05	1.9492e-05	1.7914e-05	1.4902e-05	1.3082e-05	1.2911e-05	1.2389e-05	1.3988e-05	1.6516e-05	1.8159e-05	1.832e-05	1.5911e-05	1.2876e-05	9.5986e-06	8.1167e-06	9.5296e-06	1.4876e-05	2.2869e-05	2.8419e-05	2.7826e-05	2.3887e-05	2.0615e-05	1.8933e-05	1.8077e-05	1.8056e-05	1.8363e-05	1.9676e-05	2.1891e-05	2.4737e-05	2.4271e-05	2.0453e-05	1.8558e-05	1.825e-05	1.7882e-05	1.7218e-05	1.6428e-05	1.3764e-05	1.2321e-05	1.0724e-05	1.0317e-05
1.4477e-05	1.4255e-05	1.3929e-05	1.3829e-05	1.4122e-05	1.3975e-05	1.4367e-05	1.4544e-05	1.5287e-05	1.6811e-05	1.9327e-05	2.0549e-05	1.9615e-05	1.714e-05	1.5456e-05	1.5091e-05	1.4583e-05	1.5801e-05	1.7491e-05	1.8216e-05	1.6596e-05	1.3145e-05	9.7314e-06	7.2624e-06	6.6133e-06	8.0744e-06	1.28e-05	1.9267e-05	2.399e-05	2.445e-05	2.2404e-05	2.0455e-05	1.9051e-05	1.7848e-05	1.6792e-05	1.6241e-05	1.7187e-05	2.0422e-05	2.4255e-05	2.4458e-05	2.1687e-05	1.9921e-05	1.935e-05	1.8295e-05	1.6992e-05	1.6822e-05	1.4725e-05	1.3847e-05	1.2731e-05	1.2589e-05
1.8475e-05	1.8092e-05	1.7677e-05	1.7501e-05	1.7694e-05	1.7905e-05	1.7974e-05	1.7535e-05	1.7825e-05	1.8829e-05	2.0738e-05	2.2082e-05	2.1818e-05	2.0229e-05	1.8865e-05	1.821e-05	1.7703e-05	1.8227e-05	1.8542e-05	1.8202e-05	1.5132e-05	1.1375e-05	7.8127e-06	5.9477e-06	5.5254e-06	6.9245e-06	1.0531e-05	1.4923e-05	1.8487e-05	1.9718e-05	1.9406e-05	1.8593e-05	1.739e-05	1.5898e-05	1.4573e-05	1.4053e-05	1.4939e-05	1.8271e-05	2.1395e-05	2.2422e-05	2.1915e-05	2.1422e-05	2.0576e-05	1.9256e-05	1.8062e-05	1.8305e-05	1.7624e-05	1.7561e-05	1.7109e-05	1.7315e-05
2.0648e-05	2.0075e-05	1.9728e-05	1.9388e-05	1.9452e-05	1.9883e-05	2.0216e-05	2.0261e-05	2.0263e-05	2.0964e-05	2.238e-05	2.3715e-05	2.4043e-05	2.3151e-05	2.1889e-05	2.0895e-05	2.0391e-05	2.0501e-05	1.9988e-05	1.8496e-05	1.5367e-05	1.1719e-05	8.2933e-06	5.9336e-06	5.1266e-06	6.1303e-06	7.6905e-06	1.001e-05	1.2745e-05	1.4716e-05	1.5648e-05	1.5753e-05	1.5233e-05	1.445e-05	1.4021e-05	1.4247e-05	1.533e-05	1.7559e-05	1.8782e-05	1.9667e-05	2.046e-05	2.1672e-05	2.2031e-05	2.1128e-05	2.007e-05	1.9703e-05	1.9689e-05	2.0206e-05	2.0721e-05	2.1377e-05
2.3012e-05	2.1423e-05	2.0395e-05	1.9452e-05	1.9062e-05	1.922e-05	1.985e-05	2.1078e-05	2.2754e-05	2.4477e-05	2.6385e-05	2.789e-05	2.8635e-05	2.803e-05	2.6471e-05	2.4782e-05	2.3234e-05	2.2863e-05	2.2841e-05	2.1369e-05	1.8896e-05	1.5134e-05	1.08e-05	7.3052e-06	5.7646e-06	5.3158e-06	5.6087e-06	6.7466e-06	8.2852e-06	1.0269e-05	1.2413e-05	1.4245e-05	1.5477e-05	1.6576e-05	1.759e-05	1.8641e-05	1.9472e-05	1.9496e-05	1.8843e-05	1.8201e-05	1.8564e-05	2.0247e-05	2.1906e-05	2.2286e-05	2.1823e-05	2.1199e-05	2.1329e-05	2.2057e-05	2.322e-05	2.4936e-05
2.5765e-05	2.3076e-05	2.1256e-05	2.0034e-05	1.9627e-05	1.9898e-05	2.1065e-05	2.3031e-05	2.6574e-05	2.9179e-05	3.1012e-05	3.2032e-05	3.206e-05	3.1042e-05	2.9624e-05	2.8475e-05	2.7599e-05	2.6888e-05	2.6917e-05	2.5987e-05	2.3072e-05	1.9312e-05	1.4073e-05	1.0147e-05	6.7593e-06	5.1651e-06	4.501e-06	5.0008e-06	6.7239e-06	8.9836e-06	1.2267e-05	1.6783e-05	2.1154e-05	2.4408e-05	2.6661e-05	2.8032e-05	2.83e-05	2.7172e-05	2.4874e-05	2.2281e-05	2.0225e-05	2.0014e-05	2.1692e-05	2.396e-05	2.5267e-05	2.5531e-05	2.5265e-05	2.5751e-05	2.6865e-05	2.9273e-05
2.7577e-05	2.4482e-05	2.2857e-05	2.2711e-05	2.4316e-05	2.6014e-05	2.7717e-05	2.9824e-05	3.205e-05	3.2338e-05	3.1857e-05	3.131e-05	2.9231e-05	2.7341e-05	2.6681e-05	2.7572e-05	2.9101e-05	3.0531e-05	3.0949e-05	2.9774e-05	2.7003e-05	2.2993e-05	1.754e-05	1.2291e-05	8.0187e-06	5.6313e-06	4.6988e-06	5.272e-06	7.3186e-06	1.114e-05	1.5241e-05	2.1333e-05	2.7046e-05	3.1275e-05	3.3093e-05	3.3641e-05	3.3368e-05	3.2322e-05	3.0422e-05	2.7343e-05	2.3312e-05	2.1579e-05	2.2757e-05	2.6574e-05	2.94e-05	3.0369e-05	3.0362e-05	3.082e-05	3.1709e-05	3.2474e-05
2.6666e-05	2.4723e-05	2.4422e-05	2.631e-05	2.985e-05	3.2605e-05	3.345e-05	3.3463e-05	3.2758e-05	3.0773e-05	2.8833e-05	2.7203e-05	2.3946e-05	2.1756e-05	2.2282e-05	2.4024e-05	2.669e-05	2.9014e-05	2.9932e-05	3.0056e-05	2.8343e-05	2.5165e-05	2.0102e-05	1.4296e-05	8.9836e-06	6.3317e-06	5.9013e-06	7.2661e-06	9.9795e-06	1.4157e-05	1.8686e-05	2.5485e-05	3.136e-05	3.3193e-05	3.1825e-05	2.9987e-05	2.9233e-05	2.8614e-05	2.8992e-05	2.8155e-05	2.5657e-05	2.4068e-05	2.4933e-05	2.9557e-05	3.1906e-05	3.0744e-05	2.9724e-05	2.9093e-05	2.9335e-05	2.8451e-05
2.3845e-05	2.414e-05	2.5737e-05	2.9577e-05	3.2542e-05	3.2564e-05	3.0462e-05	2.8865e-05	2.7211e-05	2.5793e-05	2.5113e-05	2.3761e-05	2.0268e-05	1.7946e-05	1.9113e-05	2.081e-05	2.2886e-05	2.4564e-05	2.5978e-05	2.7333e-05	2.7076e-05	2.432e-05	2.007e-05	1.4619e-05	9.4013e-06	6.8358e-06	7.2063e-06	1.0323e-05	1.4872e-05	2.0033e-05	2.4693e-05	2.9912e-05	3.3004e-05	3.1126e-05	2.6536e-05	2.2846e-05	2.1826e-05	2.1429e-05	2.3245e-05	2.4604e-05	2.5982e-05	2.6583e-05	2.8043e-05	3.1362e-05	3.1633e-05	2.7191e-05	2.3854e-05	2.1144e-05	2.0231e-05	1.9692e-05
2.1911e-05	2.309e-05	2.5657e-05	2.8913e-05	2.9344e-05	2.6269e-05	2.2664e-05	2.0782e-05	2.0578e-05	2.091e-05	2.1508e-05	2.1317e-05	1.8474e-05	1.5985e-05	1.6057e-05	1.6915e-05	1.8685e-05	2.1588e-05	2.3746e-05	2.4567e-05	2.4142e-05	2.2221e-05	1.9341e-05	1.4588e-05	9.5578e-06	6.9761e-06	7.942e-06	1.3232e-05	2.0733e-05	2.7101e-05	3.0951e-05	3.2626e-05	3.1561e-05	2.693e-05	2.1719e-05	1.7861e-05	1.6792e-05	1.5977e-05	1.77e-05	1.9788e-05	2.3883e-05	2.7094e-05	2.9983e-05	3.1039e-05	2.8383e-05	2.2378e-05	1.7905e-05	1.4789e-05	1.3608e-05	1.3256e-05
2.0419e-05	2.093e-05	2.1995e-05	2.304e-05	2.2198e-05	1.8771e-05	1.6454e-05	1.4859e-05	1.532e-05	1.6797e-05	1.9349e-05	2.0297e-05	1.8242e-05	1.5658e-05	1.4541e-05	1.4284e-05	1.5588e-05	1.884e-05	2.0794e-05	2.1997e-05	2.197e-05	2.1292e-05	1.874e-05	1.4309e-05	9.3501e-06	6.8108e-06	7.9486e-06	1.4297e-05	2.3256e-05	2.9611e-05	3.0919e-05	2.9215e-05	2.6625e-05	2.169e-05	1.8159e-05	1.513e-05	1.4241e-05	1.3126e-05	1.4367e-05	1.599e-05	1.9521e-05	2.2942e-05	2.5435e-05	2.5618e-05	2.2303e-05	1.7286e-05	1.3703e-05	1.1241e-05	1.0331e-05	9.9845e-06
1.9162e-05	1.8115e-05	1.6381e-05	1.5239e-05	1.4783e-05	1.3254e-05	1.2278e-05	1.1146e-05	1.2357e-05	1.4393e-05	1.7777e-05	1.9693e-05	1.8025e-05	1.5446e-05	1.3815e-05	1.31e-05	1.44e-05	1.7173e-05	1.8274e-05	1.9322e-05	2.0232e-05	2.0473e-05	1.8175e-05	1.3463e-05	8.9028e-06	6.5342e-06	7.5935e-06	1.3996e-05	2.2896e-05	2.7964e-05	2.7109e-05	2.4069e-05	2.1569e-05	1.7754e-05	1.5816e-05	1.3722e-05	1.2794e-05	1.1279e-05	1.2022e-05	1.2664e-05	1.4208e-05	1.547e-05	1.6614e-05	1.7228e-05	1.542e-05	1.2676e-05	1.0571e-05	8.8778e-06	8.5354e-06	8.728e-06
1.7708e-05	1.6277e-05	1.3312e-05	1.1307e-05	1.0136e-05	9.5467e-06	9.7614e-06	9.5521e-06	1.1217e-05	1.374e-05	1.741e-05	1.9436e-05	1.7839e-05	1.4828e-05	1.3787e-05	1.3465e-05	1.5004e-05	1.7044e-05	1.735e-05	1.7805e-05	1.9199e-05	1.9293e-05	1.6875e-05	1.2307e-05	8.3324e-06	6.2711e-06	7.2513e-06	1.2489e-05	1.9572e-05	2.4602e-05	2.5747e-05	2.3595e-05	2.025e-05	1.5982e-05	1.4182e-05	1.248e-05	1.1573e-05	1.0385e-05	1.1e-05	1.0654e-05	1.1196e-05	1.1057e-05	1.1662e-05	1.2078e-05	1.1052e-05	9.5173e-06	8.4692e-06	7.4194e-06	7.4403e-06	8.0889e-06
1.7202e-05	1.596e-05	1.2608e-05	1.0062e-05	9.0538e-06	9.0597e-06	9.7851e-06	1.0328e-05	1.2324e-05	1.5276e-05	1.8911e-05	2.0731e-05	1.8706e-05	1.5864e-05	1.4724e-05	1.4407e-05	1.5261e-05	1.7025e-05	1.7136e-05	1.7467e-05	1.9009e-05	1.9035e-05	1.6321e-05	1.1613e-05	7.9655e-06	6.3292e-06	7.1098e-06	1.0922e-05	1.6152e-05	2.1518e-05	2.6177e-05	2.6632e-05	2.2535e-05	1.6774e-05	1.4226e-05	1.2569e-05	1.1369e-05	1.016e-05	1.0904e-05	1.0497e-05	1.1142e-05	1.0366e-05	1.0933e-05	1.0567e-05	9.7694e-06	8.4646e-06	7.5637e-06	7.1327e-06	7.3679e-06	8.3647e-06
1.8554e-05	1.706e-05	1.3826e-05	1.1733e-05	1.1517e-05	1.2118e-05	1.3009e-05	1.3702e-05	1.5246e-05	1.769e-05	2.1051e-05	2.2857e-05	2.0814e-05	1.807e-05	1.6538e-05	1.5724e-05	1.5442e-05	1.6552e-05	1.6695e-05	1.7487e-05	1.911e-05	1.8894e-05	1.5443e-05	1.1148e-05	7.6075e-06	6.5353e-06	7.264e-06	9.5908e-06	1.3414e-05	1.8787e-05	2.5729e-05	2.9367e-05	2.6082e-05	1.8639e-05	1.4354e-05	1.213e-05	1.1129e-05	1.079e-05	1.1735e-05	1.1807e-05	1.3259e-05	1.2532e-05	1.2185e-05	1.0737e-05	9.8318e-06	8.7931e-06	7.7948e-06	7.6045e-06	7.814e-06	8.6165e-06
1.9607e-05	1.8199e-05	1.6292e-05	1.5858e-05	1.5949e-05	1.6213e-05	1.6574e-05	1.6938e-05	1.7561e-05	1.9232e-05	2.2125e-05	2.4431e-05	2.3986e-05	2.1953e-05	1.9394e-05	1.6155e-05	1.4101e-05	1.4602e-05	1.5984e-05	1.7996e-05	1.9253e-05	1.8341e-05	1.493e-05	1.1062e-05	7.845e-06	6.4053e-06	7.3797e-06	9.9515e-06	1.3174e-05	1.8051e-05	2.5196e-05	3.0584e-05	2.8557e-05	2.0434e-05	1.4684e-05	1.1909e-05	1.0608e-05	1.0809e-05	1.3036e-05	1.4877e-05	1.7011e-05	1.5385e-05	1.3922e-05	1.1759e-05	1.0761e-05	9.7336e-06	8.5943e-06	8.4547e-06	7.9125e-06	8.3701e-06
2.0106e-05	1.8951e-05	1.8002e-05	1.8085e-05	1.7644e-05	1.7053e-05	1.6644e-05	1.6433e-05	1.6797e-05	1.8932e-05	2.2977e-05	2.6534e-05	2.7206e-05	2.5044e-05	2.1397e-05	1.708e-05	1.4105e-05	1.3626e-05	1.5009e-05	1.8129e-05	2.0245e-05	1.9168e-05	1.5664e-05	1.1548e-05	8.0015e-06	5.8391e-06	6.324e-06	9.0825e-06	1.2099e-05	1.7153e-05	2.4482e-05	3.1135e-05	3.0181e-05	2.1533e-05	1.4711e-05	1.1274e-05	1.0066e-05	1.1149e-05	1.4515e-05	1.7572e-05	1.9769e-05	1.805e-05	1.496e-05	1.2735e-05	1.1262e-05	1.03e-05	9.3932e-06	9.042e-06	8.263e-06	8.5984e-06
2.0596e-05	1.9363e-05	1.8105e-05	1.6474e-05	1.4696e-05	1.3249e-05	1.2213e-05	1.1785e-05	1.2869e-05	1.6448e-05	2.2721e-05	2.7624e-05	2.9259e-05	2.7375e-05	2.2401e-05	1.7141e-05	1.3858e-05	1.3327e-05	1.458e-05	1.8418e-05	2.1619e-05	2.1504e-05	1.7457e-05	1.2434e-05	7.9897e-06	5.3706e-06	5.4698e-06	7.7359e-06	1.06e-05	1.5919e-05	2.4061e-05	3.1157e-05	3.0162e-05	2.1101e-05	1.4021e-05	1.0505e-05	9.6965e-06	1.1408e-05	1.5727e-05	1.8831e-05	2.0918e-05	1.8395e-05	1.5257e-05	1.3687e-05	1.1881e-05	1.0492e-05	9.8401e-06	9.55e-06	8.9972e-06	8.9605e-06
2.096e-05	1.9048e-05	1.6807e-05	1.3542e-05	1.0577e-05	8.5023e-06	7.3574e-06	7.3582e-06	9.0995e-06	1.3094e-05	2.1092e-05	2.7497e-05	2.8574e-05	2.5323e-05	2.0577e-05	1.6138e-05	1.298e-05	1.2585e-05	1.3767e-05	1.6917e-05	2.0054e-05	2.1644e-05	1.845e-05	1.3042e-05	7.8652e-06	5.1885e-06	4.6658e-06	5.968e-06	8.9067e-06	1.4686e-05	2.3323e-05	3.0197e-05	2.903e-05	2.0299e-05	1.3809e-05	1.0409e-05	9.8643e-06	1.1389e-05	1.5004e-05	1.725e-05	1.9282e-05	1.7432e-05	1.516e-05	1.3902e-05	1.2207e-05	1.0751e-05	1.0373e-05	9.8585e-06	9.4929e-06	9.3156e-06
2.0869e-05	1.7928e-05	1.4799e-05	1.0515e-05	7.1146e-06	4.8563e-06	3.799e-06	4.0403e-06	6.0888e-06	1.0344e-05	1.7707e-05	2.4855e-05	2.7679e-05	2.5241e-05	2.06e-05	1.6386e-05	1.3312e-05	1.279e-05	1.3395e-05	1.5233e-05	1.737e-05	1.9104e-05	1.763e-05	1.3028e-05	8.0397e-06	5.0691e-06	3.8015e-06	5.0249e-06	8.3171e-06	1.3656e-05	2.211e-05	2.8174e-05	2.7009e-05	1.9797e-05	1.4448e-05	1.1704e-05	1.1334e-05	1.2664e-05	1.5345e-05	1.6956e-05	1.8135e-05	1.619e-05	1.4489e-05	1.3655e-05	1.2569e-05	1.145e-05	1.1361e-05	1.0571e-05	9.9801e-06	9.217e-06
1.9005e-05	1.5571e-05	1.23e-05	8.1344e-06	5.2074e-06	3.2783e-06	2.3129e-06	2.5449e-06	4.7148e-06	8.8762e-06	1.4825e-05	2.1751e-05	2.6279e-05	2.6232e-05	2.3033e-05	1.87e-05	1.5406e-05	1.4648e-05	1.5028e-05	1.6236e-05	1.7591e-05	1.8257e-05	1.6812e-05	1.3109e-05	8.4357e-06	4.8739e-06	3.1822e-06	4.2324e-06	7.5147e-06	1.1906e-05	1.8877e-05	2.4715e-05	2.4869e-05	2.0288e-05	1.6926e-05	1.51e-05	1.4752e-05	1.6105e-05	1.7783e-05	1.8532e-05	1.7788e-05	1.5785e-05	1.4168e-05	1.4058e-05	1.4429e-05	1.4221e-05	1.3551e-05	1.2184e-05	1.058e-05	9.2716e-06
1.5571e-05	1.2723e-05	1.0249e-05	7.4186e-06	5.4475e-06	4.1533e-06	3.3823e-06	3.4534e-06	5.2167e-06	8.5718e-06	1.3531e-05	1.9579e-05	2.5039e-05	2.8116e-05	2.6387e-05	2.194e-05	1.8288e-05	1.7059e-05	1.7415e-05	1.8723e-05	2.008e-05	2.0105e-05	1.7769e-05	1.3675e-05	8.6743e-06	4.7887e-06	2.8261e-06	3.4859e-06	6.2313e-06	9.5639e-06	1.4741e-05	1.9477e-05	2.0982e-05	1.9879e-05	1.8631e-05	1.7999e-05	1.8226e-05	1.9809e-05	2.1492e-05	2.1271e-05	1.8195e-05	1.5997e-05	1.5334e-05	1.6728e-05	1.8231e-05	1.8498e-05	1.7451e-05	1.486e-05	1.1289e-05	8.978e-06
1.2492e-05	1.0965e-05	9.5973e-06	8.5128e-06	7.8509e-06	7.4899e-06	7.1169e-06	6.7998e-06	7.6678e-06	1.0089e-05	1.4064e-05	1.9585e-05	2.5812e-05	3.0711e-05	3.0335e-05	2.515e-05	2.0879e-05	1.9353e-05	1.9647e-05	2.105e-05	2.226e-05	2.1778e-05	1.8605e-05	1.3947e-05	8.9395e-06	5.1596e-06	3.151e-06	3.2903e-06	5.041e-06	7.6169e-06	1.1105e-05	1.4216e-05	1.5839e-05	1.6512e-05	1.6907e-05	1.7601e-05	1.8918e-05	2.1622e-05	2.5088e-05	2.4812e-05	1.905e-05	1.6156e-05	1.6992e-05	2.0099e-05	2.2288e-05	2.2762e-05	2.1552e-05	1.7701e-05	1.184e-05	8.7868e-06
1.2291e-05	1.186e-05	1.1417e-05	1.1774e-05	1.2701e-05	1.3525e-05	1.3822e-05	1.3509e-05	1.3287e-05	1.4003e-05	1.6181e-05	2.0919e-05	2.7961e-05	3.2652e-05	3.0929e-05	2.4956e-05	1.9861e-05	1.7763e-05	1.7892e-05	1.935e-05	2.0742e-05	2.1148e-05	1.8693e-05	1.4285e-05	9.4467e-06	6.3433e-06	4.6607e-06	4.5678e-06	5.6598e-06	7.511e-06	9.347e-06	1.0555e-05	1.1277e-05	1.1731e-05	1.2442e-05	1.3912e-05	1.6772e-05	2.1486e-05	2.694e-05	2.6962e-05	2.0171e-05	1.6374e-05	1.7429e-05	2.1339e-05	2.4293e-05	2.498e-05	2.3375e-05	1.888e-05	1.1959e-05	8.4008e-06
1.6367e-05	1.6868e-05	1.7623e-05	1.8627e-05	2.0152e-05	2.2244e-05	2.4118e-05	2.4502e-05	2.2335e-05	1.9792e-05	1.9407e-05	2.32e-05	3.0024e-05	3.2604e-05	2.8241e-05	2.2185e-05	1.7968e-05	1.5856e-05	1.6074e-05	1.7402e-05	1.885e-05	1.9776e-05	1.7954e-05	1.446e-05	1.0666e-05	8.6265e-06	7.8238e-06	8.0799e-06	9.131e-06	1.0366e-05	1.1159e-05	1.1297e-05	1.1073e-05	1.0505e-05	1.0501e-05	1.1929e-05	1.5352e-05	2.1081e-05	2.7845e-05	2.8612e-05	2.1985e-05	1.7195e-05	1.627e-05	1.8363e-05	2.0453e-05	2.1463e-05	2.0428e-05	1.7058e-05	1.2108e-05	8.6939e-06
2.2929e-05	2.5664e-05	2.7891e-05	2.8596e-05	2.947e-05	3.0841e-05	3.1784e-05	3.115e-05	2.8403e-05	2.4818e-05	2.3532e-05	2.64e-05	3.1545e-05	3.1834e-05	2.5989e-05	2.0168e-05	1.6955e-05	1.5713e-05	1.5903e-05	1.734e-05	1.8416e-05	1.8707e-05	1.6768e-05	1.473e-05	1.3023e-05	1.2938e-05	1.367e-05	1.4911e-05	1.6038e-05	1.6881e-05	1.7205e-05	1.6831e-05	1.5683e-05	1.4234e-05	1.3081e-05	1.3309e-05	1.5837e-05	2.1241e-05	2.842e-05	2.9941e-05	2.3758e-05	1.7906e-05	1.4506e-05	1.3947e-05	1.4341e-05	1.5039e-05	1.5336e-05	1.4406e-05	1.2625e-05	1.0811e-05
2.9328e-05	3.2098e-05	3.3335e-05	3.2887e-05	3.3167e-05	3.3275e-05	3.1874e-05	2.9855e-05	2.8546e-05	2.7969e-05	2.8576e-05	3.0253e-05	3.2553e-05	3.0819e-05	2.4555e-05	1.9482e-05	1.7541e-05	1.7285e-05	1.7649e-05	1.8065e-05	1.7911e-05	1.6884e-05	1.5185e-05	1.4931e-05	1.6673e-05	1.9936e-05	2.3431e-05	2.5789e-05	2.6998e-05	2.7231e-05	2.7201e-05	2.6662e-05	2.5658e-05	2.3239e-05	2.0742e-05	1.8603e-05	1.8954e-05	2.2248e-05	2.8678e-05	3.0394e-05	2.4811e-05	1.8816e-05	1.4814e-05	1.334e-05	1.2427e-05	1.2579e-05	1.3156e-05	1.3672e-05	1.3349e-05	1.3345e-05
3.236e-05	3.2715e-05	3.132e-05	3.0061e-05	2.9646e-05	2.9092e-05	2.7913e-05	2.708e-05	2.7103e-05	2.7976e-05	2.9916e-05	3.0955e-05	3.1313e-05	2.897e-05	2.309e-05	1.9417e-05	1.8402e-05	1.8638e-05	1.8373e-05	1.7005e-05	1.5523e-05	1.397e-05	1.337e-05	1.5263e-05	2.0441e-05	2.6461e-05	3.1195e-05	3.2874e-05	3.3144e-05	3.3107e-05	3.3146e-05	3.2834e-05	3.2177e-05	3.0738e-05	2.8666e-05	2.5533e-05	2.4033e-05	2.4961e-05	2.9444e-05	3.0695e-05	2.5676e-05	2.0237e-05	1.6842e-05	1.5271e-05	1.3629e-05	1.333e-05	1.3912e-05	1.5213e-05	1.5212e-05	1.6124e-05
3e-05	2.9764e-05	2.8171e-05	2.6644e-05	2.5127e-05	2.4828e-05	2.5014e-05	2.5607e-05	2.5554e-05	2.5291e-05	2.6359e-05	2.6841e-05	2.7255e-05	2.6429e-05	2.2355e-05	1.9785e-05	1.9203e-05	1.8628e-05	1.6557e-05	1.4031e-05	1.1969e-05	1.0886e-05	1.1816e-05	1.5909e-05	2.3666e-05	3.0212e-05	3.2197e-05	3.0461e-05	2.8581e-05	2.8086e-05	2.8591e-05	2.8796e-05	2.92e-05	2.9842e-05	3.0403e-05	2.9788e-05	2.9521e-05	3.029e-05	3.1872e-05	3.1248e-05	2.7279e-05	2.303e-05	2.0284e-05	1.8715e-05	1.7011e-05	1.6558e-05	1.7276e-05	1.8586e-05	1.8778e-05	1.9637e-05
2.6008e-05	2.6141e-05	2.5057e-05	2.3716e-05	2.2039e-05	2.147e-05	2.2031e-05	2.24e-05	2.222e-05	2.1397e-05	2.1965e-05	2.1845e-05	2.2799e-05	2.363e-05	2.1686e-05	2.0072e-05	1.9392e-05	1.791e-05	1.45e-05	1.12e-05	8.9933e-06	8.7195e-06	1.1157e-05	1.6893e-05	2.5755e-05	3.1181e-05	2.9188e-05	2.3763e-05	1.9848e-05	1.8539e-05	1.8956e-05	1.998e-05	2.2207e-05	2.4365e-05	2.6693e-05	2.8397e-05	3.0451e-05	3.2148e-05	3.2365e-05	3.0713e-05	2.809e-05	2.4909e-05	2.2123e-05	2.0384e-05	1.955e-05	1.9711e-05	2.0503e-05	2.1165e-05	2.11e-05	2.1672e-05
2.442e-05	2.4212e-05	2.315e-05	2.2444e-05	2.2112e-05	2.1542e-05	2.1439e-05	2.1243e-05	2.0565e-05	1.9754e-05	2.0451e-05	2.0779e-05	2.1726e-05	2.2462e-05	2.2223e-05	2.1538e-05	2.0195e-05	1.7901e-05	1.4144e-05	1.0474e-05	8.208e-06	8.4846e-06	1.1718e-05	1.8086e-05	2.6984e-05	3.1483e-05	2.7205e-05	1.9689e-05	1.4355e-05	1.226e-05	1.2412e-05	1.4013e-05	1.7346e-05	2.0336e-05	2.3383e-05	2.5105e-05	2.711e-05	2.848e-05	2.8652e-05	2.8603e-05	2.861e-05	2.7519e-05	2.4429e-05	2.2542e-05	2.2221e-05	2.3096e-05	2.3972e-05	2.3827e-05	2.353e-05	2.4092e-05
2.4905e-05	2.4151e-05	2.256e-05	2.226e-05	2.3139e-05	2.3038e-05	2.292e-05	2.1608e-05	1.9975e-05	1.9225e-05	2.0751e-05	2.2075e-05	2.3135e-05	2.3325e-05	2.3167e-05	2.2663e-05	2.1101e-05	1.8516e-05	1.547e-05	1.2458e-05	1.0232e-05	1.0008e-05	1.244e-05	1.8611e-05	2.7614e-05	3.1731e-05	2.6515e-05	1.7868e-05	1.1341e-05	8.6434e-06	8.6997e-06	1.081e-05	1.4432e-05	1.7673e-05	2.1111e-05	2.2943e-05	2.3572e-05	2.4115e-05	2.467e-05	2.5569e-05	2.5974e-05	2.5121e-05	2.273e-05	2.1567e-05	2.1766e-05	2.3242e-05	2.4271e-05	2.3309e-05	2.265e-05	2.3881e-05
2.5388e-05	2.4492e-05	2.2974e-05	2.375e-05	2.5736e-05	2.6335e-05	2.6206e-05	2.4023e-05	2.1196e-05	2.0282e-05	2.175e-05	2.2835e-05	2.391e-05	2.4115e-05	2.3579e-05	2.288e-05	2.1441e-05	1.9634e-05	1.7465e-05	1.5414e-05	1.2164e-05	1.0697e-05	1.2055e-05	1.8206e-05	2.7429e-05	3.144e-05	2.5982e-05	1.7021e-05	1.0226e-05	7.155e-06	7.0649e-06	8.9632e-06	1.2285e-05	1.515e-05	1.817e-05	2.1074e-05	2.1679e-05	2.2459e-05	2.2093e-05	2.2861e-05	2.3276e-05	2.2726e-05	2.1439e-05	2.1062e-05	2.1263e-05	2.2104e-05	2.2351e-05	2.1531e-05	2.0612e-05	2.1965e-05
2.4874e-05	2.4137e-05	2.3275e-05	2.5044e-05	2.806e-05	2.8561e-05	2.774e-05	2.4948e-05	2.2109e-05	2.1063e-05	2.1556e-05	2.2003e-05	2.2479e-05	2.2637e-05	2.2434e-05	2.1912e-05	2.1141e-05	2.0356e-05	1.8979e-05	1.6545e-05	1.231e-05	1.0149e-05	1.1002e-05	1.6838e-05	2.6142e-05	3.0525e-05	2.5783e-05	1.7102e-05	1.0339e-05	7.1634e-06	7.0341e-06	8.753e-06	1.1557e-05	1.4058e-05	1.6353e-05	1.9415e-05	2.0226e-05	2.1565e-05	2.1979e-05	2.1647e-05	2.1531e-05	2.0999e-05	2.0911e-05	2.1244e-05	2.1372e-05	2.1287e-05	1.9829e-05	1.8283e-05	1.6857e-05	1.8085e-05
2.2723e-05	2.3008e-05	2.2733e-05	2.3889e-05	2.5919e-05	2.6076e-05	2.5557e-05	2.4075e-05	2.2669e-05	2.1335e-05	2.1149e-05	2.0583e-05	1.9685e-05	1.8795e-05	1.8252e-05	1.8487e-05	1.812e-05	1.7845e-05	1.7258e-05	1.5275e-05	1.1487e-05	9.0713e-06	9.5385e-06	1.4652e-05	2.37e-05	2.8648e-05	2.528e-05	1.771e-05	1.1784e-05	8.9294e-06	8.7021e-06	1.0235e-05	1.2798e-05	1.4897e-05	1.6702e-05	1.9081e-05	2.0517e-05	2.2245e-05	2.2296e-05	2.1399e-05	2.1336e-05	2.1839e-05	2.1915e-05	2.2447e-05	2.225e-05	2.1276e-05	1.7898e-05	1.5714e-05	1.3463e-05	1.3638e-05
2.2277e-05	2.2736e-05	2.2127e-05	2.1679e-05	2.1332e-05	2.0807e-05	2.1621e-05	2.2039e-05	2.2121e-05	2.0854e-05	1.9809e-05	1.7707e-05	1.5932e-05	1.4934e-05	1.4745e-05	1.5085e-05	1.4964e-05	1.4309e-05	1.3316e-05	1.0968e-05	8.4531e-06	6.9831e-06	7.9409e-06	1.2198e-05	1.9904e-05	2.5428e-05	2.4758e-05	1.9548e-05	1.5029e-05	1.265e-05	1.22e-05	1.3399e-05	1.5528e-05	1.7201e-05	1.8574e-05	1.9593e-05	2.064e-05	2.2941e-05	2.3962e-05	2.3585e-05	2.42e-05	2.4646e-05	2.455e-05	2.4207e-05	2.306e-05	2.1669e-05	1.7639e-05	1.4477e-05	1.1654e-05	1.1163e-05
2.4278e-05	2.4332e-05	2.2849e-05	2.1802e-05	2.1011e-05	2.0152e-05	2.0908e-05	2.1826e-05	2.1732e-05	2.015e-05	1.792e-05	1.4798e-05	1.2231e-05	1.0685e-05	9.8908e-06	1.0209e-05	1.0006e-05	9.3305e-06	8.657e-06	7.4832e-06	6.1582e-06	5.4635e-06	6.3885e-06	9.7518e-06	1.5462e-05	2.0548e-05	2.215e-05	2.062e-05	1.8527e-05	1.6898e-05	1.6161e-05	1.6523e-05	1.7408e-05	1.7778e-05	1.8078e-05	1.8315e-05	1.9723e-05	2.3012e-05	2.5314e-05	2.637e-05	2.7776e-05	2.7908e-05	2.676e-05	2.5423e-05	2.3487e-05	2.1723e-05	1.8078e-05	1.5018e-05	1.2145e-05	1.1187e-05
2.6906e-05	2.6846e-05	2.4799e-05	2.3641e-05	2.3871e-05	2.3303e-05	2.3105e-05	2.3283e-05	2.2684e-05	2.0527e-05	1.6861e-05	1.2678e-05	9.825e-06	8.2449e-06	7.1568e-06	6.7575e-06	6.268e-06	5.604e-06	4.8663e-06	3.8689e-06	3.4109e-06	3.7142e-06	4.9079e-06	7.3957e-06	1.0929e-05	1.4652e-05	1.7065e-05	1.8143e-05	1.8208e-05	1.7759e-05	1.7193e-05	1.658e-05	1.6083e-05	1.5706e-05	1.5565e-05	1.5925e-05	1.8032e-05	2.2244e-05	2.7047e-05	2.9877e-05	3.0237e-05	2.865e-05	2.5714e-05	2.3771e-05	2.171e-05	1.9754e-05	1.7105e-05	1.5053e-05	1.2701e-05	1.1543e-05
2.8744e-05	2.9089e-05	2.7517e-05	2.6431e-05	2.724e-05	2.7271e-05	2.563e-05	2.4222e-05	2.3022e-05	2.0991e-05	1.6979e-05	1.2429e-05	9.0231e-06	6.461e-06	4.674e-06	3.9249e-06	3.4731e-06	3.0102e-06	2.5606e-06	2.1218e-06	1.9488e-06	2.3311e-06	3.416e-06	5.0627e-06	7.0625e-06	9.0693e-06	1.0701e-05	1.2042e-05	1.3013e-05	1.3404e-05	1.3564e-05	1.3344e-05	1.2801e-05	1.2266e-05	1.2472e-05	1.4262e-05	1.7715e-05	2.2817e-05	2.9675e-05	3.2281e-05	2.877e-05	2.4541e-05	2.0717e-05	1.8177e-05	1.6458e-05	1.5678e-05	1.457e-05	1.3655e-05	1.184e-05	1.0945e-05
2.9926e-05	2.9839e-05	2.8816e-05	2.8294e-05	2.9089e-05	2.9274e-05	2.6821e-05	2.3762e-05	2.2734e-05	2.1622e-05	1.9162e-05	1.4379e-05	9.7872e-06	6.0323e-06	3.8828e-06	3.025e-06	2.4976e-06	2.0529e-06	1.7005e-06	1.3934e-06	1.2171e-06	1.3452e-06	1.9795e-06	2.9481e-06	3.9638e-06	4.9695e-06	5.8826e-06	6.6689e-06	7.2527e-06	7.7689e-06	8.5428e-06	9.8042e-06	1.0362e-05	1.0719e-05	1.1662e-05	1.4929e-05	2.0115e-05	2.6571e-05	3.2506e-05	3.1606e-05	2.4073e-05	1.8276e-05	1.4237e-05	1.2356e-05	1.1095e-05	1.1248e-05	1.0692e-05	1.0373e-05	9.0861e-06	8.2767e-06
3.0605e-05	3.0517e-05	2.9622e-05	2.9084e-05	2.9675e-05	2.9686e-05	2.7121e-05	2.4371e-05	2.3077e-05	2.2023e-05	1.9956e-05	1.5462e-05	1.0798e-05	7.1323e-06	5.0563e-06	3.9823e-06	3.1111e-06	2.5028e-06	2.0484e-06	1.4461e-06	8.8274e-07	6.4503e-07	8.8755e-07	1.3174e-06	1.8081e-06	2.2832e-06	2.6649e-06	2.9774e-06	3.2559e-06	3.7402e-06	4.8445e-06	6.7811e-06	8.832e-06	1.1312e-05	1.4035e-05	1.8301e-05	2.4215e-05	3.0366e-05	3.3141e-05	2.9063e-05	2.046e-05	1.4446e-05	1.1417e-05	1.0618e-05	1.0181e-05	1.0445e-05	9.7657e-06	8.957e-06	7.1049e-06	6.1286e-06
3.0547e-05	3.0287e-05	2.9208e-05	2.9126e-05	2.9776e-05	2.9568e-05	2.7041e-05	2.502e-05	2.3526e-05	2.1889e-05	1.9984e-05	1.667e-05	1.3507e-05	1.1008e-05	8.9672e-06	7.1487e-06	5.6257e-06	4.4827e-06	3.2366e-06	1.8535e-06	7.7819e-07	2.5245e-07	2.2304e-07	3.4666e-07	5.089e-07	6.873e-07	8.1364e-07	9.242e-07	1.0775e-06	1.5214e-06	2.6486e-06	4.8262e-06	8.0858e-06	1.342e-05	1.9221e-05	2.3831e-05	2.7457e-05	3.1201e-05	3.1635e-05	2.6212e-05	1.7884e-05	1.2972e-05	1.1696e-05	1.272e-05	1.3522e-05	1.3222e-05	1.1486e-05	8.9085e-06	6.2196e-06	5.0982e-06
3.0185e-05	2.9578e-05	2.7896e-05	2.8229e-05	2.9357e-05	2.8406e-05	2.5711e-05	2.4703e-05	2.4097e-05	2.2631e-05	2.1243e-05	2.0476e-05	1.9422e-05	1.8247e-05	1.6334e-05	1.3502e-05	1.0529e-05	7.4923e-06	4.5657e-06	2.3331e-06	9.1616e-07	1.5807e-07	1.0715e-08	1.8818e-08	3.8357e-08	5.8302e-08	7.0666e-08	1.0944e-07	2.1848e-07	6.235e-07	1.6229e-06	3.5557e-06	7.6389e-06	1.4842e-05	2.2648e-05	2.6846e-05	2.9094e-05	3.1158e-05	2.9841e-05	2.4019e-05	1.6425e-05	1.2641e-05	1.2801e-05	1.5144e-05	1.6868e-05	1.6232e-05	1.3539e-05	9.3966e-06	6.2448e-06	5.1861e-06
2.8678e-05	2.8203e-05	2.6936e-05	2.7063e-05	2.8213e-05	2.681e-05	2.395e-05	2.3436e-05	2.3724e-05	2.3989e-05	2.4555e-05	2.5909e-05	2.6452e-05	2.6124e-05	2.4602e-05	2.0502e-05	1.5224e-05	9.7734e-06	5.3431e-06	2.6244e-06	9.6221e-07	1.5166e-07	0	0	1.2515e-16	0	0	3.5064e-08	1.4025e-07	4.7781e-07	1.3014e-06	3.1044e-06	7.1116e-06	1.4171e-05	2.1654e-05	2.6266e-05	2.8814e-05	3.0258e-05	2.8518e-05	2.3718e-05	1.5914e-05	1.2905e-05	1.3635e-05	1.687e-05	1.8904e-05	1.7877e-05	1.4564e-05	9.8337e-06	7.0477e-06	6.2118e-06
2.6801e-05	2.6297e-05	2.565e-05	2.6263e-05	2.702e-05	2.594e-05	2.3179e-05	2.2289e-05	2.3075e-05	2.5228e-05	2.734e-05	2.9064e-05	3.0133e-05	2.9862e-05	2.794e-05	2.3171e-05	1.7066e-05	1.0857e-05	5.9416e-06	2.8642e-06	1.072e-06	1.7347e-07	0	0	0	0	0	3.1993e-08	1.0533e-07	3.6407e-07	1.1251e-06	2.811e-06	6.4803e-06	1.1769e-05	1.8007e-05	2.4568e-05	2.8654e-05	2.8885e-05	2.6676e-05	2.3066e-05	1.6532e-05	1.2795e-05	1.2108e-05	1.36e-05	1.4736e-05	1.4163e-05	1.2192e-05	9.4698e-06	7.6185e-06	7.1848e-06
2.5333e-05	2.4557e-05	2.373e-05	2.4219e-05	2.5137e-05	2.4623e-05	2.2529e-05	2.1153e-05	2.2376e-05	2.5525e-05	2.7344e-05	2.7923e-05	2.8836e-05	2.7901e-05	2.5206e-05	2.1487e-05	1.6666e-05	1.1065e-05	6.1215e-06	2.9674e-06	1.0843e-06	1.6669e-07	0	0	0	0	0	1.7155e-08	5.0653e-08	2.9172e-07	1.0148e-06	2.5715e-06	5.1058e-06	8.3681e-06	1.357e-05	2.1614e-05	2.7442e-05	2.8187e-05	2.5804e-05	2.2294e-05	1.6446e-05	1.1866e-05	9.533e-06	8.9883e-06	8.8156e-06	8.9272e-06	8.4242e-06	7.7435e-06	7.1927e-06	7.4929e-06
2.2758e-05	2.144e-05	2.0468e-05	2.083e-05	2.1935e-05	2.2177e-05	2.0945e-05	1.9666e-05	2.0389e-05	2.3617e-05	2.5151e-05	2.5375e-05	2.5799e-05	2.4575e-05	2.2203e-05	1.9466e-05	1.5641e-05	1.0524e-05	6.0249e-06	2.891e-06	1.0318e-06	1.5795e-07	0	0	0	0	0	0	3.0097e-08	2.5797e-07	9.2016e-07	1.9937e-06	3.5129e-06	5.7595e-06	1.0048e-05	1.7307e-05	2.4066e-05	2.7752e-05	2.6637e-05	2.2515e-05	1.6665e-05	1.127e-05	8.538e-06	7.2957e-06	6.6157e-06	6.2798e-06	6.1368e-06	6.156e-06	6.3454e-06	7.1658e-06
1.8409e-05	1.7197e-05	1.631e-05	1.5948e-05	1.708e-05	1.7499e-05	1.6954e-05	1.6304e-05	1.6888e-05	1.9207e-05	2.0765e-05	2.2261e-05	2.2958e-05	2.2204e-05	2.0359e-05	1.7475e-05	1.3977e-05	9.6589e-06	5.6379e-06	2.7481e-06	1.0078e-06	1.5525e-07	0	0	0	0	0	0	2.8133e-08	2.3417e-07	6.5376e-07	1.2221e-06	2.2565e-06	4.0101e-06	7.354e-06	1.2684e-05	1.877e-05	2.4568e-05	2.6747e-05	2.3651e-05	1.7159e-05	1.166e-05	8.7637e-06	7.4482e-06	6.7195e-06	6.0807e-06	5.9265e-06	6.3508e-06	6.877e-06	7.5089e-06
1.3534e-05	1.2637e-05	1.1992e-05	1.1743e-05	1.2248e-05	1.2855e-05	1.286e-05	1.2963e-05	1.3496e-05	1.5047e-05	1.6635e-05	1.8998e-05	2.107e-05	2.1325e-05	1.9797e-05	1.6881e-05	1.3117e-05	8.6718e-06	4.9743e-06	2.4616e-06	9.2684e-07	1.4369e-07	0	0	0	0	0	0	4.9203e-08	1.7655e-07	3.7412e-07	7.1828e-07	1.5344e-06	2.8401e-06	5.1433e-06	8.8436e-06	1.3771e-05	1.9695e-05	2.5388e-05	2.4853e-05	1.8596e-05	1.3365e-05	1.0595e-05	9.2132e-06	8.666e-06	8.1761e-06	8.1861e-06	8.8795e-06	9.459e-06	9.8691e-06
8.1358e-06	8.0542e-06	8.3127e-06	8.5483e-06	8.4682e-06	8.2733e-06	8.3717e-06	9.1633e-06	1.0427e-05	1.1648e-05	1.3189e-05	1.5114e-05	1.7446e-05	1.8287e-05	1.7273e-05	1.4443e-05	1.1014e-05	7.3896e-06	4.3625e-06	2.2098e-06	8.6426e-07	1.6509e-07	2.0175e-08	1.7449e-08	5.2406e-09	0	0	0	8.321e-08	2.9731e-07	5.4737e-07	9.5693e-07	1.573e-06	2.3654e-06	3.8512e-06	6.3215e-06	9.9191e-06	1.4877e-05	2.1609e-05	2.3905e-05	2.0809e-05	1.6934e-05	1.4544e-05	1.3444e-05	1.2939e-05	1.2892e-05	1.2906e-05	1.3428e-05	1.4086e-05	1.4469e-05
4.893e-06	5.2802e-06	5.8808e-06	6.4338e-06	6.0159e-06	5.646e-06	5.7332e-06	6.7396e-06	8.6247e-06	1.1012e-05	1.3122e-05	1.487e-05	1.6333e-05	1.6655e-05	1.5685e-05	1.3251e-05	1.014e-05	6.881e-06	4.33e-06	2.4319e-06	1.2029e-06	5.3825e-07	3.5579e-07	2.5434e-07	1.4689e-07	8.7736e-08	4.4378e-08	2.8179e-08	1.8887e-07	6.6413e-07	1.3734e-06	2.1945e-06	2.9499e-06	3.4238e-06	4.2533e-06	5.7956e-06	8.322e-06	1.2146e-05	1.705e-05	1.9892e-05	2.0145e-05	1.8894e-05	1.7802e-05	1.7244e-05	1.6993e-05	1.694e-05	1.6889e-05	1.7011e-05	1.7403e-05	1.7679e-05
3.4424e-06	3.8244e-06	4.441e-06	4.79e-06	4.4655e-06	4.3783e-06	4.6313e-06	5.7731e-06	8.3105e-06	1.2186e-05	1.6479e-05	1.9222e-05	1.9692e-05	1.8043e-05	1.5868e-05	1.3256e-05	1.0545e-05	7.8621e-06	5.5539e-06	3.7595e-06	2.4948e-06	1.7449e-06	1.2814e-06	9.013e-07	5.6203e-07	3.5324e-07	1.9182e-07	8.3613e-08	3.1947e-07	1.1552e-06	2.4986e-06	4.2619e-06	5.8083e-06	6.7386e-06	7.1242e-06	7.8296e-06	9.1885e-06	1.1184e-05	1.3156e-05	1.472e-05	1.5717e-05	1.608e-05	1.6147e-05	1.6117e-05	1.6124e-05	1.6026e-05	1.5837e-05	1.5775e-05	1.5814e-05	1.5794e-05
3.5868e-06	3.5729e-06	3.9664e-06	4.1717e-06	4.0695e-06	4.1975e-06	4.7062e-06	6.2601e-06	9.2917e-06	1.4352e-05	2.0843e-05	2.5314e-05	2.6992e-05	2.4295e-05	2.0526e-05	1.6732e-05	1.3754e-05	1.1163e-05	8.9608e-06	7.1323e-06	5.6569e-06	4.4606e-06	3.3861e-06	2.4533e-06	1.6841e-06	1.1827e-06	7.4951e-07	4.969e-07	7.5888e-07	1.8641e-06	3.8889e-06	6.8407e-06	1.0267e-05	1.2777e-05	1.418e-05	1.3717e-05	1.2956e-05	1.2107e-05	1.1475e-05	1.0888e-05	1.052e-05	1.0468e-05	1.0686e-05	1.0938e-05	1.1044e-05	1.093e-05	1.0821e-05	1.0809e-05	1.0731e-05	1.0558e-05
3.8518e-06	3.5716e-06	3.7946e-06	4.0914e-06	4.1327e-06	4.5758e-06	5.8675e-06	8.5655e-06	1.1488e-05	1.6585e-05	2.4351e-05	2.942e-05	3.0698e-05	2.878e-05	2.5856e-05	2.2923e-05	1.9686e-05	1.7444e-05	1.5082e-05	1.3044e-05	1.103e-05	8.977e-06	7.1324e-06	5.433e-06	4.0827e-06	3.0251e-06	2.2632e-06	1.8989e-06	1.9601e-06	2.9475e-06	5.3817e-06	9.5224e-06	1.5239e-05	2.041e-05	2.3491e-05	2.2655e-05	1.9051e-05	1.5246e-05	1.181e-05	9.0614e-06	7.1255e-06	6.0593e-06	5.7443e-06	5.821e-06	5.9613e-06	5.9301e-06	5.895e-06	5.8829e-06	5.7977e-06	5.7021e-06
3.9299e-06	4.1983e-06	4.457e-06	4.9044e-06	5.1723e-06	5.7188e-06	7.2605e-06	9.8725e-06	1.2718e-05	1.7787e-05	2.5681e-05	2.9812e-05	2.8816e-05	2.7515e-05	2.7545e-05	2.778e-05	2.7001e-05	2.6024e-05	2.4174e-05	2.1745e-05	1.8689e-05	1.5973e-05	1.2838e-05	1.0336e-05	7.9603e-06	6.3786e-06	5.3647e-06	4.7302e-06	4.4039e-06	4.8528e-06	6.9982e-06	1.1838e-05	1.9854e-05	2.6689e-05	2.9579e-05	2.7973e-05	2.403e-05	1.8526e-05	1.2978e-05	8.1177e-06	5.0027e-06	3.1813e-06	2.3443e-06	2.1581e-06	2.2756e-06	2.2767e-06	2.2536e-06	2.2394e-06	2.1883e-06	2.1893e-06
3.4316e-06	4.2999e-06	4.7735e-06	5.5251e-06	6.2331e-06	6.7667e-06	8.327e-06	1.0559e-05	1.3258e-05	1.7906e-05	2.456e-05	2.7096e-05	2.5724e-05	2.4856e-05	2.5739e-05	2.765e-05	2.9639e-05	3.0355e-05	2.9261e-05	2.7646e-05	2.4694e-05	2.2372e-05	1.8997e-05	1.6468e-05	1.4073e-05	1.2445e-05	1.0755e-05	9.3247e-06	8.3798e-06	8.1168e-06	9.6026e-06	1.4255e-05	2.3192e-05	2.95e-05	2.9721e-05	2.6484e-05	2.3631e-05	1.9233e-05	1.3677e-05	7.8323e-06	4.0975e-06	1.7743e-06	6.8902e-07	3.7284e-07	3.9669e-07	4.0622e-07	4.0286e-07	3.9188e-07	3.7958e-07	4.2984e-07
2.9805e-06	4.132e-06	4.9734e-06	6.1301e-06	7.5834e-06	8.0025e-06	8.7604e-06	1.0593e-05	1.3898e-05	1.7564e-05	2.108e-05	2.2434e-05	2.2834e-05	2.3177e-05	2.3897e-05	2.4935e-05	2.6729e-05	2.7552e-05	2.7533e-05	2.7002e-05	2.6088e-05	2.466e-05	2.3407e-05	2.2922e-05	2.2608e-05	2.1833e-05	1.9179e-05	1.6304e-05	1.3774e-05	1.2905e-05	1.4153e-05	1.7827e-05	2.5245e-05	2.9593e-05	2.7226e-05	2.2856e-05	2.0833e-05	1.833e-05	1.4072e-05	8.3829e-06	4.3519e-06	1.8894e-06	6.3877e-07	1.478e-07	2.3839e-08	3.9194e-10	0	0	0	6.5124e-08
2.838e-06	3.6715e-06	5.0432e-06	6.116e-06	7.2353e-06	7.3967e-06	8.8178e-06	1.0806e-05	1.3639e-05	1.5708e-05	1.689e-05	1.7717e-05	1.9164e-05	2.0898e-05	2.2497e-05	2.3647e-05	2.3968e-05	2.3358e-05	2.3531e-05	2.3753e-05	2.386e-05	2.3493e-05	2.4714e-05	2.6407e-05	2.7117e-05	2.677e-05	2.5176e-05	2.2406e-05	2.0546e-05	1.9387e-05	2.1106e-05	2.3751e-05	2.7477e-05	2.9123e-05	2.5794e-05	2.1691e-05	1.9888e-05	1.7966e-05	1.4635e-05	9.6306e-06	5.7126e-06	3.022e-06	1.4437e-06	6.0435e-07	2.9791e-07	1.7856e-07	7.4616e-08	1.9212e-08	0	5.988e-08
2.9029e-06	3.3888e-06	5.0476e-06	5.7532e-06	6.2687e-06	6.1522e-06	7.8867e-06	1.0278e-05	1.227e-05	1.2678e-05	1.2012e-05	1.2265e-05	1.4e-05	1.6947e-05	2.0113e-05	2.3381e-05	2.3713e-05	2.1788e-05	2.1021e-05	2.1621e-05	2.2051e-05	2.2121e-05	2.4162e-05	2.6335e-05	2.6205e-05	2.5239e-05	2.4711e-05	2.4068e-05	2.4909e-05	2.5759e-05	2.8419e-05	3.0831e-05	3.1338e-05	2.9051e-05	2.5928e-05	2.254e-05	2.0547e-05	1.8664e-05	1.605e-05	1.2153e-05	8.4811e-06	5.3456e-06	3.0913e-06	1.7945e-06	1.1541e-06	7.5472e-07	4.3828e-07	2.4993e-07	1.4362e-07	1.3177e-07
3.4124e-06	3.6765e-06	4.7005e-06	4.4867e-06	4.5685e-06	4.6728e-06	6.5592e-06	8.2263e-06	9.1542e-06	8.9221e-06	8.2079e-06	8.3452e-06	9.6279e-06	1.206e-05	1.555e-05	2.0745e-05	2.3271e-05	2.2027e-05	1.9938e-05	1.9758e-05	1.9495e-05	2.0141e-05	2.2172e-05	2.4178e-05	2.4128e-05	2.3481e-05	2.3272e-05	2.3699e-05	2.5536e-05	2.8266e-05	3.1361e-05	3.2732e-05	3.155e-05	2.8722e-05	2.672e-05	2.5001e-05	2.3376e-05	2.2038e-05	1.9792e-05	1.6573e-05	1.2954e-05	9.2855e-06	6.3881e-06	4.4974e-06	3.1978e-06	2.2707e-06	1.5422e-06	1.0522e-06	6.9001e-07	4.3578e-07
3.3081e-06	3.3159e-06	3.7809e-06	3.6891e-06	3.7743e-06	4.1903e-06	5.1256e-06	6.0411e-06	6.336e-06	5.8534e-06	5.4756e-06	5.7038e-06	6.7727e-06	8.7234e-06	1.1744e-05	1.6068e-05	1.9884e-05	2.0122e-05	1.8214e-05	1.7255e-05	1.6862e-05	1.7619e-05	2.004e-05	2.1968e-05	2.2528e-05	2.306e-05	2.3431e-05	2.3442e-05	2.4529e-05	2.7294e-05	3.024e-05	2.9881e-05	2.7347e-05	2.4583e-05	2.4521e-05	2.5527e-05	2.5802e-05	2.6206e-05	2.5372e-05	2.2934e-05	1.9392e-05	1.5566e-05	1.2151e-05	9.1883e-06	6.878e-06	5.1237e-06	3.7286e-06	2.6334e-06	1.7014e-06	1.0234e-06
3.5697e-06	3.2739e-06	3.2438e-06	3.3931e-06	4.0104e-06	4.4823e-06	4.8978e-06	4.866e-06	4.5594e-06	4.2605e-06	4.2961e-06	4.6325e-06	5.5463e-06	6.8738e-06	8.8731e-06	1.1573e-05	1.4673e-05	1.5307e-05	1.4353e-05	1.3723e-05	1.3864e-05	1.5241e-05	1.7527e-05	2.0085e-05	2.1335e-05	2.2532e-05	2.3025e-05	2.2713e-05	2.368e-05	2.5939e-05	2.8671e-05	2.7892e-05	2.4321e-05	2.0018e-05	1.8595e-05	1.958e-05	2.1389e-05	2.4338e-05	2.6723e-05	2.7863e-05	2.7198e-05	2.4669e-05	2.0761e-05	1.6467e-05	1.264e-05	9.6735e-06	7.1291e-06	4.9972e-06	3.2921e-06	1.922e-06
3.8774e-06	3.5791e-06	3.3126e-06	3.596e-06	4.7704e-06	5.4194e-06	5.8035e-06	5.2571e-06	4.6363e-06	4.4043e-06	4.468e-06	4.9303e-06	5.7299e-06	6.7183e-06	7.6151e-06	8.9141e-06	1.0425e-05	1.1135e-05	1.0952e-05	1.1034e-05	1.1812e-05	1.3556e-05	1.5122e-05	1.7517e-05	1.972e-05	2.1333e-05	2.2051e-05	2.2269e-05	2.3445e-05	2.5532e-05	2.8723e-05	2.8582e-05	2.3882e-05	1.7437e-05	1.4922e-05	1.4107e-05	1.4826e-05	1.7292e-05	2.1388e-05	2.579e-05	2.9397e-05	3.0449e-05	2.9185e-05	2.6205e-05	2.1458e-05	1.634e-05	1.1765e-05	8.1937e-06	5.2845e-06	2.9641e-06
5.3448e-06	5.0543e-06	4.5332e-06	4.5171e-06	5.5643e-06	6.4459e-06	7.1466e-06	7.1803e-06	7.1975e-06	6.7307e-06	6.4501e-06	6.0796e-06	6.6082e-06	7.5589e-06	7.537e-06	7.611e-06	7.4086e-06	8.7088e-06	9.3757e-06	9.9338e-06	1.0963e-05	1.3524e-05	1.4619e-05	1.6097e-05	1.8096e-05	1.9094e-05	1.9881e-05	2.0538e-05	2.1634e-05	2.4336e-05	2.8138e-05	2.8921e-05	2.4765e-05	1.8299e-05	1.4658e-05	1.2783e-05	1.2218e-05	1.3357e-05	1.6133e-05	1.9295e-05	2.3523e-05	2.7133e-05	2.9921e-05	3.0521e-05	2.8309e-05	2.3622e-05	1.762e-05	1.2228e-05	7.5487e-06	4.2596e-06
6.0519e-06	6.348e-06	7.0147e-06	7.368e-06	7.5286e-06	7.4982e-06	8.8952e-06	1.0058e-05	1.1362e-05	1.0762e-05	9.091e-06	7.8444e-06	7.6526e-06	8.57e-06	7.317e-06	6.7364e-06	6.0917e-06	7.63e-06	9.258e-06	1.0153e-05	1.1151e-05	1.3437e-05	1.44e-05	1.5076e-05	1.5592e-05	1.6083e-05	1.6919e-05	1.789e-05	2.041e-05	2.4265e-05	2.7523e-05	2.8252e-05	2.5688e-05	2.0726e-05	1.7687e-05	1.5687e-05	1.3498e-05	1.2483e-05	1.2979e-05	1.3821e-05	1.6725e-05	1.9352e-05	2.2454e-05	2.511e-05	2.661e-05	2.5653e-05	2.1184e-05	1.5702e-05	1.0055e-05	6.1476e-06
6.7803e-06	7.3612e-06	8.4699e-06	8.7375e-06	8.4817e-06	7.8215e-06	9.5619e-06	1.1844e-05	1.3375e-05	1.2599e-05	1.0238e-05	8.628e-06	7.5303e-06	7.915e-06	6.7694e-06	6.2215e-06	5.8917e-06	7.4949e-06	9.3258e-06	1.0203e-05	1.1184e-05	1.3418e-05	1.3584e-05	1.3805e-05	1.3118e-05	1.3131e-05	1.415e-05	1.527e-05	1.8765e-05	2.2924e-05	2.608e-05	2.7374e-05	2.6047e-05	2.324e-05	2.183e-05	2.0607e-05	1.7632e-05	1.4116e-05	1.1704e-05	1.0576e-05	1.1508e-05	1.2833e-05	1.4886e-05	1.7223e-05	1.961e-05	2.2038e-05	2.1739e-05	1.8467e-05	1.3159e-05	9.189e-06
7.1036e-06	8.7939e-06	1.0453e-05	1.0013e-05	9.1426e-06	8.928e-06	9.9706e-06	1.1867e-05	1.2589e-05	1.2362e-05	1.0543e-05	9.0084e-06	7.2398e-06	6.5411e-06	5.5296e-06	5.2761e-06	5.9535e-06	8.1254e-06	1.0966e-05	1.1784e-05	1.1975e-05	1.3239e-05	1.3462e-05	1.3288e-05	1.1957e-05	1.1679e-05	1.2409e-05	1.3493e-05	1.7307e-05	2.0616e-05	2.4332e-05	2.6693e-05	2.6635e-05	2.5365e-05	2.5214e-05	2.5029e-05	2.1535e-05	1.6035e-05	1.1438e-05	9.0648e-06	8.9361e-06	9.1076e-06	1.0268e-05	1.1638e-05	1.3745e-05	1.7945e-05	2.099e-05	2.078e-05	1.7259e-05	1.4293e-05
7.2056e-06	9.302e-06	1.1249e-05	1.0392e-05	9.9553e-06	9.5819e-06	9.8855e-06	1.0347e-05	1.1091e-05	1.1924e-05	1.0982e-05	9.1343e-06	7.1276e-06	5.9004e-06	5.2675e-06	5.1866e-06	6.1011e-06	8.1463e-06	1.072e-05	1.1696e-05	1.1437e-05	1.2066e-05	1.1347e-05	1.0632e-05	1.0713e-05	1.1013e-05	1.1197e-05	1.1558e-05	1.4211e-05	1.7697e-05	2.3132e-05	2.777e-05	2.9313e-05	2.8904e-05	2.8642e-05	2.7196e-05	2.3281e-05	1.7432e-05	1.1808e-05	8.8875e-06	8.3304e-06	7.8804e-06	8.5647e-06	9.3322e-06	1.0599e-05	1.4881e-05	1.9972e-05	2.3233e-05	2.3196e-05	2.2145e-05
6.8125e-06	8.8016e-06	1.1242e-05	1.1134e-05	1.056e-05	9.6386e-06	8.9523e-06	8.987e-06	9.7927e-06	1.1186e-05	1.0395e-05	9.1044e-06	7.6943e-06	6.491e-06	5.8353e-06	5.8353e-06	6.7868e-06	8.5603e-06	1.0547e-05	1.13e-05	1.1175e-05	1.119e-05	1.0187e-05	9.3172e-06	9.4926e-06	9.9868e-06	9.4285e-06	9.3581e-06	1.1306e-05	1.5644e-05	2.2669e-05	2.9133e-05	3.1549e-05	2.9487e-05	2.7331e-05	2.4228e-05	2.0415e-05	1.5748e-05	1.1528e-05	8.5529e-06	8.2097e-06	7.548e-06	8.0103e-06	8.7545e-06	1.0105e-05	1.4181e-05	1.9427e-05	2.4612e-05	2.7489e-05	2.7901e-05
6.0348e-06	7.6414e-06	9.4047e-06	1.087e-05	1.0055e-05	8.7499e-06	7.5411e-06	8.3166e-06	9.1382e-06	1.0418e-05	9.8511e-06	9.0235e-06	8.3733e-06	7.8732e-06	8.0972e-06	8.0011e-06	8.1975e-06	8.9e-06	1.0172e-05	1.0993e-05	1.1612e-05	1.1565e-05	9.7725e-06	8.5464e-06	8.1572e-06	7.8987e-06	6.665e-06	6.8782e-06	8.9102e-06	1.4174e-05	2.2688e-05	2.9995e-05	3.0836e-05	2.4979e-05	2.0338e-05	1.6923e-05	1.442e-05	1.222e-05	9.7763e-06	8.2779e-06	8.2936e-06	8.1441e-06	8.4555e-06	9.1873e-06	1.0526e-05	1.4425e-05	1.8765e-05	2.3317e-05	2.6584e-05	2.797e-05
5.5275e-06	6.3438e-06	6.9555e-06	8.6002e-06	8.1738e-06	7.5959e-06	7.2035e-06	8.0472e-06	9.0794e-06	1.0032e-05	9.674e-06	8.9141e-06	8.5514e-06	8.391e-06	8.8295e-06	8.688e-06	8.6526e-06	8.819e-06	9.8134e-06	1.0617e-05	1.2118e-05	1.2247e-05	1.0778e-05	8.6697e-06	6.8181e-06	5.4613e-06	4.3799e-06	4.9359e-06	7.6064e-06	1.332e-05	2.2381e-05	2.9906e-05	2.9354e-05	2.1268e-05	1.5458e-05	1.2582e-05	1.1161e-05	1.0182e-05	9.0715e-06	8.7735e-06	9.3742e-06	9.6113e-06	9.8412e-06	1.0281e-05	1.1418e-05	1.4583e-05	1.727e-05	2.0322e-05	2.2751e-05	2.4691e-05
5.2738e-06	5.132e-06	4.981e-06	5.6717e-06	6.1153e-06	6.3828e-06	6.9792e-06	8.0697e-06	9.7008e-06	1.064e-05	9.8077e-06	9.2404e-06	9.2098e-06	9.5326e-06	9.6835e-06	9.646e-06	9.5009e-06	9.859e-06	9.8914e-06	1.0294e-05	1.2199e-05	1.2664e-05	1.1371e-05	8.5592e-06	5.7742e-06	3.6607e-06	2.7099e-06	3.5427e-06	6.5932e-06	1.2671e-05	2.1896e-05	2.9558e-05	2.8252e-05	1.9886e-05	1.4239e-05	1.1899e-05	1.0812e-05	1.0674e-05	9.9045e-06	9.9281e-06	1.0739e-05	1.1355e-05	1.0945e-05	1.1204e-05	1.1413e-05	1.362e-05	1.5959e-05	1.9096e-05	2.1234e-05	2.268e-05
4.5092e-06	3.9887e-06	3.5136e-06	3.4484e-06	4.3922e-06	5.1256e-06	6.6961e-06	8.6283e-06	9.9522e-06	1.0214e-05	9.243e-06	9.1919e-06	9.4307e-06	9.0298e-06	8.5335e-06	8.7412e-06	8.874e-06	1.001e-05	1.0449e-05	1.1105e-05	1.1884e-05	1.2395e-05	1.0864e-05	7.9652e-06	4.9216e-06	2.8119e-06	1.9141e-06	2.7604e-06	5.7705e-06	1.1643e-05	2.061e-05	2.8386e-05	2.7897e-05	2.062e-05	1.5398e-05	1.3419e-05	1.2836e-05	1.3286e-05	1.2474e-05	1.2357e-05	1.2977e-05	1.3665e-05	1.2767e-05	1.2244e-05	1.2103e-05	1.351e-05	1.5804e-05	1.884e-05	2.0444e-05	2.1087e-05
4.2043e-06	3.5837e-06	2.9367e-06	2.9553e-06	3.381e-06	4.3028e-06	6.2507e-06	9.6571e-06	1.0746e-05	1.0761e-05	9.3473e-06	9.0472e-06	9.0949e-06	8.4578e-06	8.0218e-06	8.3934e-06	8.9742e-06	1.0083e-05	1.1134e-05	1.193e-05	1.1174e-05	1.0446e-05	8.7425e-06	6.6937e-06	4.3277e-06	2.4233e-06	1.4619e-06	2.2645e-06	4.9577e-06	1.0074e-05	1.8378e-05	2.577e-05	2.738e-05	2.2947e-05	1.8337e-05	1.6971e-05	1.7109e-05	1.7524e-05	1.6185e-05	1.6141e-05	1.6504e-05	1.6696e-05	1.5709e-05	1.5272e-05	1.4955e-05	1.5558e-05	1.7463e-05	1.9405e-05	1.9378e-05	1.8993e-05
4.447e-06	4.0002e-06	3.6623e-06	3.24e-06	3.3137e-06	4.0996e-06	6.1284e-06	9.4847e-06	9.768e-06	9.4944e-06	8.5287e-06	8.5086e-06	8.2942e-06	8.4906e-06	8.385e-06	8.4968e-06	8.8191e-06	9.6458e-06	1.0995e-05	1.1271e-05	9.7846e-06	8.535e-06	6.7141e-06	5.1773e-06	3.4994e-06	2.1231e-06	1.385e-06	1.984e-06	4.2635e-06	8.5135e-06	1.4939e-05	2.152e-05	2.5277e-05	2.3989e-05	2.0955e-05	1.9569e-05	1.9917e-05	1.9838e-05	1.9055e-05	1.9167e-05	1.9222e-05	1.8985e-05	1.864e-05	1.829e-05	1.7778e-05	1.7811e-05	1.876e-05	1.9606e-05	1.8394e-05	1.7089e-05
4.5602e-06	4.7081e-06	4.9397e-06	4.5131e-06	4.3261e-06	4.8242e-06	6.2214e-06	8.1852e-06	8.4412e-06	8.8546e-06	8.6976e-06	9.1754e-06	9.3511e-06	9.8282e-06	9.2309e-06	9.2158e-06	9.8548e-06	1.0295e-05	1.1452e-05	1.0904e-05	8.9896e-06	6.9054e-06	5.3832e-06	4.1979e-06	3.037e-06	1.9313e-06	1.3119e-06	1.82e-06	3.7076e-06	6.9303e-06	1.1466e-05	1.6333e-05	2.0559e-05	2.1985e-05	2.082e-05	1.99e-05	1.9778e-05	1.9017e-05	1.8451e-05	1.8725e-05	1.8926e-05	1.8753e-05	1.8794e-05	1.8764e-05	1.8388e-05	1.8294e-05	1.8952e-05	1.9587e-05	1.8297e-05	1.624e-05
4.7927e-06	5.4257e-06	5.6241e-06	5.9251e-06	6.0194e-06	6.5236e-06	6.7652e-06	7.475e-06	7.7357e-06	8.4067e-06	9.5219e-06	1.1338e-05	1.2461e-05	1.2524e-05	1.1398e-05	1.1188e-05	1.1933e-05	1.2761e-05	1.2362e-05	1.0075e-05	7.5006e-06	5.8237e-06	5.0539e-06	3.8047e-06	2.6927e-06	1.645e-06	1.1645e-06	1.6798e-06	3.2134e-06	5.5944e-06	8.6941e-06	1.2563e-05	1.5701e-05	1.7547e-05	1.7674e-05	1.7405e-05	1.6284e-05	1.5045e-05	1.4468e-05	1.4803e-05	1.4738e-05	1.4818e-05	1.5013e-05	1.4861e-05	1.4527e-05	1.511e-05	1.7347e-05	1.9089e-05	1.8914e-05	1.7349e-05
5.7621e-06	5.97e-06	6.7131e-06	7.1609e-06	7.1592e-06	7.8823e-06	8.1346e-06	8.182e-06	8.2445e-06	9.4758e-06	1.0994e-05	1.3682e-05	1.478e-05	1.5227e-05	1.4342e-05	1.4446e-05	1.4214e-05	1.3734e-05	1.2404e-05	1.0438e-05	7.7315e-06	5.8533e-06	4.5423e-06	3.2359e-06	2.1773e-06	1.2793e-06	9.7663e-07	1.4271e-06	2.7848e-06	4.7609e-06	7.2471e-06	1.0007e-05	1.2828e-05	1.4474e-05	1.4622e-05	1.3564e-05	1.1913e-05	1.0822e-05	1.0697e-05	1.0958e-05	1.0753e-05	1.0387e-05	1.0317e-05	1.0586e-05	1.0771e-05	1.1873e-05	1.472e-05	1.7128e-05	1.8637e-05	1.8423e-05
7.8117e-06	7.0841e-06	6.9978e-06	7.3025e-06	7.9277e-06	8.7378e-06	8.8748e-06	9.3032e-06	1.0302e-05	1.2453e-05	1.3796e-05	1.5354e-05	1.5569e-05	1.669e-05	1.7088e-05	1.6478e-05	1.5834e-05	1.4748e-05	1.3298e-05	1.1697e-05	8.7185e-06	6.3319e-06	4.3406e-06	3.0405e-06	2.0433e-06	1.1661e-06	8.075e-07	1.1645e-06	2.4057e-06	4.4792e-06	6.6761e-06	9.3046e-06	1.1695e-05	1.243e-05	1.2449e-05	1.0808e-05	9.2035e-06	7.9821e-06	7.5634e-06	7.2047e-06	7.4222e-06	7.4279e-06	7.0856e-06	7.3295e-06	7.881e-06	9.1158e-06	1.1562e-05	1.4476e-05	1.6968e-05	1.8068e-05
7.5746e-06	7.486e-06	7.5188e-06	7.3756e-06	8.1905e-06	9.0879e-06	1.0169e-05	1.0716e-05	1.2688e-05	1.4429e-05	1.5123e-05	1.5363e-05	1.6162e-05	1.7523e-05	1.9059e-05	1.7916e-05	1.6264e-05	1.4839e-05	1.3879e-05	1.266e-05	9.7623e-06	7.0181e-06	4.5524e-06	2.9986e-06	1.9528e-06	1.1987e-06	7.6345e-07	9.134e-07	1.9991e-06	3.6405e-06	5.4339e-06	8.0797e-06	1.0401e-05	1.0561e-05	1.0695e-05	9.7234e-06	8.1903e-06	6.6923e-06	5.3962e-06	5.0091e-06	5.3102e-06	5.4119e-06	5.5345e-06	5.8746e-06	6.4823e-06	7.0846e-06	8.5912e-06	1.0906e-05	1.3342e-05	1.4596e-05
7.3812e-06	7.8689e-06	7.5978e-06	7.6268e-06	8.44e-06	9.5671e-06	1.1392e-05	1.2255e-05	1.4374e-05	1.5387e-05	1.5017e-05	1.4527e-05	1.6388e-05	1.8206e-05	1.9394e-05	1.8366e-05	1.6645e-05	1.5269e-05	1.4701e-05	1.33e-05	1.1443e-05	8.3816e-06	5.7494e-06	3.6101e-06	2.1544e-06	1.2392e-06	6.9962e-07	7.8638e-07	1.6763e-06	3.1338e-06	4.8068e-06	7.2453e-06	9.4354e-06	9.408e-06	9.702e-06	9.2534e-06	7.4034e-06	6.0086e-06	4.37e-06	3.9393e-06	4.4437e-06	5.19e-06	5.7916e-06	5.6108e-06	5.3824e-06	5.6997e-06	7.0612e-06	8.534e-06	1.0187e-05	1.1775e-05
6.9026e-06	8.0817e-06	8.6009e-06	9.657e-06	9.7796e-06	1.1166e-05	1.3502e-05	1.4662e-05	1.6025e-05	1.5668e-05	1.437e-05	1.3912e-05	1.6407e-05	1.8649e-05	1.9032e-05	1.8231e-05	1.6863e-05	1.5923e-05	1.544e-05	1.4008e-05	1.2879e-05	9.9219e-06	7.1038e-06	4.3967e-06	2.5077e-06	1.264e-06	6.3927e-07	6.9233e-07	1.3726e-06	2.48e-06	4.1545e-06	6.0176e-06	8.346e-06	8.8775e-06	8.9884e-06	8.2729e-06	6.3581e-06	5.3716e-06	4.5716e-06	4.6314e-06	4.8268e-06	5.7838e-06	6.3707e-06	5.659e-06	4.8576e-06	4.8126e-06	5.4478e-06	5.9948e-06	7.1227e-06	9.1511e-06
7.2805e-06	9.0345e-06	9.5947e-06	1.1188e-05	1.0914e-05	1.1983e-05	1.3278e-05	1.4495e-05	1.5409e-05	1.4584e-05	1.381e-05	1.3655e-05	1.5745e-05	1.7195e-05	1.8306e-05	1.7337e-05	1.6416e-05	1.5454e-05	1.5525e-05	1.507e-05	1.4232e-05	1.1576e-05	8.192e-06	5.0705e-06	2.5599e-06	1.2234e-06	5.7283e-07	5.492e-07	1.1364e-06	2.1681e-06	3.6671e-06	6.0804e-06	8.2548e-06	8.8035e-06	7.9305e-06	6.7391e-06	5.0685e-06	4.5527e-06	4.6177e-06	5.9503e-06	6.3191e-06	6.9289e-06	6.413e-06	5.8813e-06	4.9125e-06	4.5093e-06	4.1766e-06	4.3843e-06	5.3121e-06	7.2287e-06
8.3632e-06	9.8771e-06	1.0619e-05	1.2478e-05	1.3207e-05	1.3496e-05	1.3161e-05	1.3633e-05	1.365e-05	1.271e-05	1.1998e-05	1.2086e-05	1.382e-05	1.4888e-05	1.6243e-05	1.6145e-05	1.5557e-05	1.4667e-05	1.4746e-05	1.5487e-05	1.5175e-05	1.2587e-05	8.5397e-06	4.832e-06	2.3751e-06	1.1016e-06	4.6207e-07	3.8959e-07	9.3073e-07	1.8129e-06	3.2774e-06	5.6731e-06	7.0278e-06	7.2406e-06	6.1932e-06	5.3826e-06	4.1453e-06	3.8176e-06	4.091e-06	6.2795e-06	7.2959e-06	7.1657e-06	6.3e-06	5.8982e-06	4.7819e-06	3.7979e-06	2.8039e-06	3.0604e-06	4.1677e-06	5.8033e-06
1.0113e-05	1.1128e-05	1.2501e-05	1.3042e-05	1.3581e-05	1.2838e-05	1.2127e-05	1.1351e-05	1.0397e-05	1.0006e-05	9.9557e-06	1.0182e-05	1.1147e-05	1.1948e-05	1.397e-05	1.496e-05	1.4923e-05	1.3808e-05	1.3833e-05	1.4962e-05	1.4142e-05	1.1345e-05	7.3494e-06	4.1387e-06	2.0671e-06	9.7438e-07	3.7443e-07	2.7265e-07	6.8605e-07	1.5472e-06	2.9693e-06	4.9257e-06	5.5349e-06	5.3215e-06	4.4768e-06	4.0063e-06	3.2615e-06	3.044e-06	3.5282e-06	5.4909e-06	6.8257e-06	6.5401e-06	5.839e-06	5.095e-06	3.8577e-06	3.0214e-06	2.2839e-06	2.5634e-06	3.5685e-06	4.8832e-06
1.0583e-05	1.1639e-05	1.2325e-05	1.2401e-05	1.252e-05	1.1786e-05	1.078e-05	9.5611e-06	8.1597e-06	7.6128e-06	7.8764e-06	8.5717e-06	8.9553e-06	9.7882e-06	1.1163e-05	1.2507e-05	1.3486e-05	1.3242e-05	1.321e-05	1.3816e-05	1.2499e-05	9.5943e-06	5.9814e-06	3.2796e-06	1.7325e-06	8.472e-07	3.6694e-07	2.4406e-07	5.9972e-07	1.3797e-06	2.6976e-06	3.9438e-06	4.368e-06	4.1137e-06	3.738e-06	3.2082e-06	2.6878e-06	2.6023e-06	3.1054e-06	4.095e-06	5.1762e-06	5.1379e-06	4.8899e-06	4.0218e-06	3.0683e-06	2.6472e-06	2.3095e-06	2.5271e-06	3.2974e-06	4.7102e-06
9.3785e-06	1.069e-05	1.0463e-05	1.0159e-05	9.5647e-06	8.7704e-06	7.8368e-06	6.8012e-06	6.078e-06	5.8453e-06	6.3046e-06	6.915e-06	7.1677e-06	7.6957e-06	9.3131e-06	1.0088e-05	1.1352e-05	1.1304e-05	1.131e-05	1.0896e-05	8.7292e-06	6.5388e-06	4.2402e-06	2.7318e-06	1.7191e-06	1.0665e-06	6.8651e-07	6.1803e-07	9.191e-07	1.5371e-06	2.3058e-06	3.3921e-06	4.3587e-06	4.086e-06	3.6961e-06	2.7959e-06	2.3432e-06	2.378e-06	2.5819e-06	2.8834e-06	3.7393e-06	3.8936e-06	3.577e-06	2.981e-06	2.6866e-06	2.5634e-06	2.7402e-06	3.093e-06	3.6701e-06	4.7947e-06
8.0026e-06	9.0392e-06	8.2852e-06	8.0288e-06	7.0403e-06	6.2483e-06	5.3362e-06	4.721e-06	4.7708e-06	5.2968e-06	5.8423e-06	6.019e-06	5.9311e-06	5.8182e-06	6.5206e-06	6.9035e-06	8.3943e-06	8.7053e-06	8.5907e-06	7.5778e-06	5.961e-06	4.6132e-06	3.488e-06	2.7354e-06	2.2299e-06	1.8052e-06	1.4942e-06	1.4342e-06	1.6466e-06	1.912e-06	2.3208e-06	3.0931e-06	4.7773e-06	4.6193e-06	3.9928e-06	2.8599e-06	2.6036e-06	2.3519e-06	2.2038e-06	2.3092e-06	2.6363e-06	3.1865e-06	2.8941e-06	2.7239e-06	2.3868e-06	2.9868e-06	3.4664e-06	4.3226e-06	4.7311e-06	5.0691e-06
6.6335e-06	7.002e-06	6.6267e-06	5.9212e-06	4.8143e-06	3.7522e-06	3.093e-06	2.7577e-06	3.1771e-06	3.8282e-06	4.1273e-06	4.0487e-06	4.0469e-06	3.8729e-06	4.3755e-06	4.6314e-06	5.4872e-06	5.6355e-06	5.5449e-06	4.9039e-06	4.0949e-06	3.5266e-06	3.3267e-06	3.4291e-06	3.4794e-06	3.4034e-06	3.1814e-06	2.9518e-06	2.8957e-06	3.0305e-06	3.0736e-06	3.4864e-06	4.5802e-06	5.0169e-06	4.7402e-06	3.7319e-06	3.1083e-06	2.8075e-06	2.3304e-06	2.1314e-06	1.864e-06	2.2894e-06	2.0894e-06	2.0543e-06	1.9606e-06	2.7365e-06	3.2416e-06	4.1075e-06	4.9415e-06	5.3091e-06
6.1679e-06	6.2656e-06	5.5701e-06	4.5649e-06	3.2825e-06	2.3017e-06	1.8207e-06	1.7802e-06	2.1721e-06	2.6729e-06	2.9671e-06	2.8039e-06	2.5658e-06	2.4548e-06	2.5159e-06	2.7114e-06	3.0927e-06	3.2002e-06	3.3124e-06	3.371e-06	3.4575e-06	3.6507e-06	4.0907e-06	4.7884e-06	5.6991e-06	6.2686e-06	6.0803e-06	5.5696e-06	4.945e-06	4.7406e-06	4.8167e-06	4.5536e-06	4.4548e-06	4.5636e-06	4.843e-06	4.0289e-06	3.308e-06	2.9021e-06	2.263e-06	1.8442e-06	1.3303e-06	1.7631e-06	1.6967e-06	1.706e-06	1.6544e-06	2.421e-06	2.8813e-06	3.5306e-06	4.2895e-06	4.5496e-06
6.9023e-06	6.7518e-06	5.3475e-06	3.6438e-06	2.1056e-06	1.3898e-06	1.114e-06	1.128e-06	1.2817e-06	1.3935e-06	1.4348e-06	1.4041e-06	1.415e-06	1.3897e-06	1.4028e-06	1.5047e-06	1.5104e-06	1.6337e-06	1.9937e-06	2.8065e-06	3.7786e-06	4.6916e-06	5.7612e-06	7.3746e-06	8.6573e-06	1.0248e-05	9.9515e-06	9.8813e-06	8.5271e-06	7.3209e-06	6.3572e-06	5.0829e-06	4.4482e-06	4.4373e-06	4.5914e-06	3.9967e-06	3.2843e-06	2.8019e-06	2.003e-06	1.5403e-06	1.1481e-06	1.0419e-06	1.0318e-06	1.2365e-06	1.6359e-06	1.8746e-06	2.1349e-06	2.5562e-06	3.2078e-06	3.3123e-06
8.3411e-06	6.6116e-06	4.2955e-06	2.3772e-06	1.301e-06	8.5615e-07	6.9894e-07	6.7182e-07	6.9194e-07	7.1195e-07	6.917e-07	6.9264e-07	7.2143e-07	7.573e-07	7.4299e-07	6.98e-07	7.0611e-07	8.5545e-07	1.2757e-06	2.3281e-06	4.4914e-06	6.7701e-06	8.8049e-06	1.0382e-05	1.0975e-05	1.2511e-05	1.2448e-05	1.2414e-05	1.0777e-05	8.8678e-06	7.4352e-06	5.8489e-06	5.4063e-06	5.0727e-06	4.6866e-06	3.8237e-06	3.3248e-06	2.5794e-06	1.8309e-06	1.4144e-06	1.0359e-06	7.9539e-07	7.8393e-07	1.038e-06	1.5321e-06	1.9866e-06	2.0092e-06	2.0973e-06	1.9789e-06	1.7405e-06
6.8418e-06	5.1505e-06	3.2275e-06	1.756e-06	9.573e-07	6.2767e-07	4.7159e-07	4.0147e-07	3.5276e-07	2.9923e-07	2.8332e-07	2.7211e-07	2.9245e-07	3.2266e-07	3.0219e-07	2.6132e-07	2.6732e-07	4.5722e-07	8.8778e-07	1.87e-06	4.163e-06	7.0738e-06	9.0654e-06	1.1415e-05	1.2582e-05	1.4357e-05	1.382e-05	1.3294e-05	1.1544e-05	1.0272e-05	8.6121e-06	7.8147e-06	6.8967e-06	6.5152e-06	4.9226e-06	3.7328e-06	2.7292e-06	2.6471e-06	2.2564e-06	1.73e-06	9.9846e-07	6.7418e-07	6.6195e-07	8.3237e-07	1.3015e-06	1.8511e-06	1.7883e-06	1.5783e-06	1.0809e-06	8.4586e-07
5.5118e-06	3.9027e-06	2.4581e-06	1.4843e-06	9.6747e-07	6.3891e-07	4.7215e-07	3.5237e-07	2.2555e-07	1.2833e-07	9.9607e-08	9.5176e-08	9.84e-08	9.5024e-08	9.2126e-08	7.6044e-08	1.0686e-07	2.9962e-07	7.0169e-07	1.6083e-06	3.6217e-06	6.3706e-06	8.3113e-06	1.0673e-05	1.2578e-05	1.3702e-05	1.3699e-05	1.2852e-05	1.1636e-05	1.1213e-05	1.0116e-05	9.1336e-06	7.3047e-06	6.1441e-06	4.4756e-06	3.2902e-06	2.2988e-06	2.3707e-06	2.0821e-06	1.5929e-06	9.4058e-07	6.9428e-07	6.7938e-07	7.3908e-07	1.0424e-06	1.4579e-06	1.3084e-06	1.0259e-06	5.9955e-07	4.4656e-07
3.2526e-06	2.8731e-06	2.2945e-06	1.6678e-06	1.1853e-06	8.9526e-07	6.5885e-07	4.3468e-07	2.1146e-07	1.1315e-07	8.4237e-08	7.9455e-08	7.4281e-08	6.8231e-08	6.4107e-08	5.9099e-08	1.0169e-07	2.8513e-07	6.391e-07	1.4732e-06	2.7836e-06	4.4686e-06	6.22e-06	9.2698e-06	1.1649e-05	1.3246e-05	1.3958e-05	1.4167e-05	1.2768e-05	1.3211e-05	1.1377e-05	9.8761e-06	7.0878e-06	5.4415e-06	3.8513e-06	2.961e-06	2.3364e-06	2.464e-06	2.1218e-06	1.6906e-06	1.12e-06	8.8672e-07	7.7643e-07	6.8637e-07	7.8305e-07	8.7561e-07	7.0498e-07	5.1905e-07	3.1868e-07	2.0429e-07
2.4289e-06	2.6862e-06	2.7579e-06	2.3645e-06	1.8528e-06	1.3895e-06	9.0157e-07	4.9568e-07	3.4359e-07	2.803e-07	2.4842e-07	2.386e-07	2.1914e-07	2.0444e-07	1.869e-07	1.6497e-07	1.7294e-07	2.884e-07	5.9767e-07	1.205e-06	1.985e-06	2.973e-06	4.7603e-06	7.4885e-06	9.7547e-06	1.1984e-05	1.3981e-05	1.5725e-05	1.4855e-05	1.4718e-05	1.1555e-05	8.9021e-06	6.2939e-06	4.5482e-06	3.2846e-06	2.7317e-06	2.7048e-06	2.4858e-06	2.183e-06	1.876e-06	1.5998e-06	1.2716e-06	9.1829e-07	7.2356e-07	6.2309e-07	4.5822e-07	3.1716e-07	2.3069e-07	1.7791e-07	1.1708e-07
2.4086e-06	2.7609e-06	3.5184e-06	3.6173e-06	2.908e-06	1.8156e-06	8.6569e-07	5.5449e-07	4.6346e-07	5.4115e-07	5.5015e-07	5.289e-07	4.8338e-07	4.3569e-07	3.9126e-07	3.0925e-07	1.9632e-07	2.7425e-07	4.6306e-07	7.9574e-07	1.2957e-06	2.3013e-06	3.6893e-06	5.8027e-06	7.8835e-06	1.0336e-05	1.3191e-05	1.6506e-05	1.6457e-05	1.5162e-05	1.0937e-05	7.9165e-06	5.4318e-06	4.5858e-06	3.5932e-06	3.1251e-06	2.6556e-06	3.1374e-06	3.299e-06	3.0423e-06	2.3922e-06	1.5895e-06	1.1119e-06	8.1392e-07	5.2146e-07	3.0254e-07	1.8763e-07	1.1973e-07	9.3725e-08	8.1155e-08
2.9669e-06	3.0865e-06	3.5753e-06	3.5294e-06	2.7184e-06	1.5572e-06	7.6469e-07	5.874e-07	6.4814e-07	7.7719e-07	1.0356e-06	1.0758e-06	9.7579e-07	8.4172e-07	6.4309e-07	3.4183e-07	1.9328e-07	1.9957e-07	2.4672e-07	4.1329e-07	8.6948e-07	1.7445e-06	2.9256e-06	4.5759e-06	6.8295e-06	9.8429e-06	1.294e-05	1.634e-05	1.6877e-05	1.4821e-05	1.0635e-05	7.2428e-06	4.7957e-06	4.0173e-06	3.0373e-06	2.8294e-06	2.6401e-06	3.3196e-06	3.8041e-06	3.3451e-06	2.8938e-06	2.1435e-06	1.6017e-06	8.8732e-07	3.9501e-07	1.9503e-07	1.1087e-07	6.2677e-08	4.3848e-08	4.4382e-08
3.7015e-06	4.3468e-06	4.3763e-06	3.6846e-06	2.2353e-06	1.2509e-06	6.5483e-07	5.4899e-07	7.6647e-07	1.1581e-06	1.4885e-06	2.1018e-06	1.8764e-06	1.4429e-06	6.7568e-07	3.0312e-07	1.3317e-07	8.0289e-08	5.4404e-08	1.9439e-07	5.3856e-07	1.2201e-06	2.3624e-06	4.0862e-06	6.2617e-06	9.7881e-06	1.2078e-05	1.413e-05	1.4859e-05	1.3592e-05	1.0531e-05	7.0013e-06	4.4588e-06	3.4459e-06	2.5411e-06	2.3989e-06	2.9489e-06	3.5089e-06	3.7712e-06	2.8094e-06	2.4567e-06	1.8264e-06	1.3253e-06	7.3267e-07	3.0702e-07	1.3466e-07	7.0725e-08	2.6572e-08	1.2301e-08	1.3296e-08
4.4488e-06	4.8189e-06	3.8472e-06	2.5473e-06	1.3556e-06	8.7194e-07	5.9413e-07	5.1774e-07	7.212e-07	1.4031e-06	1.885e-06	2.3177e-06	1.7678e-06	1.1842e-06	5.5391e-07	2.5104e-07	1.1356e-07	4.1886e-08	1.3639e-08	9.6914e-08	3.445e-07	8.8739e-07	1.872e-06	3.8786e-06	6.6839e-06	1.0193e-05	1.1328e-05	1.1851e-05	1.1736e-05	1.1448e-05	9.1887e-06	6.4402e-06	3.8941e-06	2.3066e-06	1.7473e-06	1.7987e-06	2.6074e-06	2.6891e-06	2.642e-06	2.0198e-06	2.004e-06	1.65e-06	1.1804e-06	6.4966e-07	2.8568e-07	1.082e-07	4.5499e-08	1.0343e-08	0	0
5.08e-06	4.5291e-06	3.0385e-06	1.9508e-06	1.01e-06	6.3829e-07	4.8035e-07	4.7797e-07	6.5055e-07	1.2357e-06	1.6105e-06	1.9031e-06	1.4423e-06	9.6186e-07	4.6264e-07	2.2559e-07	9.9645e-08	3.5292e-08	7.4137e-09	6.4755e-08	2.46e-07	6.9391e-07	1.4936e-06	3.2509e-06	5.8088e-06	7.8926e-06	8.2846e-06	8.6423e-06	8.4201e-06	8.737e-06	6.9942e-06	5.1524e-06	2.9567e-06	1.7478e-06	1.3762e-06	1.6182e-06	2.2414e-06	2.1767e-06	1.9588e-06	1.598e-06	1.4022e-06	1.1565e-06	8.5921e-07	5.6583e-07	2.7979e-07	9.6075e-08	3.8343e-08	8.0129e-09	0	0
4.1962e-06	3.1883e-06	2.0979e-06	1.4227e-06	9.2888e-07	5.1781e-07	3.3778e-07	3.9524e-07	5.9331e-07	9.9884e-07	1.2575e-06	1.0801e-06	7.6297e-07	5.0544e-07	3.6855e-07	1.9716e-07	8.7582e-08	2.9988e-08	3.052e-09	4.0387e-08	1.7883e-07	5.4618e-07	1.2348e-06	2.6927e-06	4.4887e-06	5.3952e-06	5.6324e-06	5.9461e-06	5.4172e-06	5.6042e-06	4.3636e-06	3.3896e-06	2.1039e-06	1.3765e-06	1.1262e-06	1.3412e-06	1.5955e-06	1.7529e-06	1.7238e-06	1.5659e-06	1.2959e-06	1.0598e-06	7.8466e-07	4.6382e-07	2.423e-07	9.5067e-08	4.1715e-08	1.0174e-08	0	0
3.343e-06	2.5183e-06	1.7433e-06	1.251e-06	7.9467e-07	4.2714e-07	2.5684e-07	3.1765e-07	4.9169e-07	6.1457e-07	5.5749e-07	4.8708e-07	4.1794e-07	3.2373e-07	2.3344e-07	1.7289e-07	8.6097e-08	3.4408e-08	4.0817e-09	2.6436e-08	1.4259e-07	4.7166e-07	1.0821e-06	1.848e-06	2.4552e-06	2.8071e-06	3.1936e-06	3.4739e-06	3.3778e-06	3.215e-06	2.4107e-06	1.8362e-06	1.3564e-06	1.0417e-06	9.1696e-07	9.039e-07	1.1919e-06	1.9843e-06	2.3387e-06	2.0673e-06	1.6163e-06	1.0583e-06	6.3836e-07	3.5352e-07	1.7088e-07	7.3527e-08	4.0375e-08	9.2287e-09	0	0
2.7365e-06	2.3842e-06	1.8518e-06	1.1634e-06	6.0828e-07	3.0496e-07	2.0135e-07	2.287e-07	2.9193e-07	2.9126e-07	2.6848e-07	2.3527e-07	2.049e-07	1.8981e-07	1.5152e-07	1.0897e-07	7.7777e-08	3.1982e-08	3.5604e-09	2.6026e-08	1.3774e-07	4.4081e-07	7.9091e-07	1.0598e-06	1.2474e-06	1.492e-06	1.7238e-06	1.8463e-06	1.8074e-06	1.5418e-06	1.2541e-06	9.395e-07	7.4819e-07	6.8328e-07	5.9433e-07	6.1682e-07	8.9302e-07	1.6717e-06	2.7256e-06	2.4811e-06	1.9426e-06	9.3182e-07	4.7141e-07	2.3078e-07	1.0652e-07	3.7992e-08	2.8206e-08	8.8507e-09	0	0
3.8989e-06	2.9572e-06	1.8857e-06	9.9663e-07	4.8694e-07	2.2807e-07	1.4352e-07	1.4897e-07	1.2249e-07	1.2104e-07	1.137e-07	1.0315e-07	9.7352e-08	8.9296e-08	8.2638e-08	6.6724e-08	4.0572e-08	2.564e-08	3.2215e-09	2.3993e-08	1.2651e-07	3.0473e-07	4.1362e-07	4.8982e-07	5.8845e-07	7.0133e-07	8.157e-07	8.5403e-07	8.0483e-07	7.2606e-07	5.9039e-07	4.6074e-07	3.7038e-07	3.2912e-07	3.7142e-07	4.6208e-07	7.056e-07	1.3679e-06	2.3024e-06	1.9967e-06	1.5341e-06	7.0295e-07	3.4982e-07	1.6172e-07	6.2225e-08	6.4274e-09	1.287e-09	4.1093e-10	0	0
4.5294e-06	2.9596e-06	1.4394e-06	7.4614e-07	3.7031e-07	1.4513e-07	5.1395e-08	3.2631e-08	2.99e-08	2.833e-08	2.7527e-08	2.668e-08	2.1923e-08	2.0699e-08	2.1659e-08	1.9031e-08	7.2537e-09	0	0	2.073e-08	7.577e-08	1.2957e-07	1.5152e-07	1.9556e-07	2.2485e-07	2.7768e-07	3.1689e-07	2.9832e-07	2.9252e-07	2.7268e-07	2.2703e-07	1.7754e-07	1.3439e-07	1.2184e-07	1.9647e-07	3.4595e-07	6.0726e-07	1.0114e-06	1.5718e-06	1.3901e-06	1.1196e-06	5.7389e-07	2.8636e-07	1.3856e-07	5.1228e-08	3.9735e-09	0	0	0	0
3.6757e-06	2.3638e-06	1.1194e-06	5.7308e-07	2.9053e-07	9.7638e-08	7.8655e-09	0	0	0	0	0	0	0	0	0	0	0	0	1.3602e-09	9.6832e-09	1.204e-08	1.4647e-08	3.2796e-08	3.1452e-08	5.282e-08	5.2794e-08	5.0138e-08	5.3805e-08	4.7648e-08	4.3354e-08	3.6261e-08	3.0559e-08	4.5584e-08	1.2739e-07	2.8851e-07	4.8855e-07	7.2578e-07	7.1158e-07	6.0028e-07	5.1635e-07	4.3707e-07	2.6347e-07	1.2947e-07	4.7614e-08	2.9265e-09	0	0	0	0
2.4201e-06	1.6518e-06	8.7761e-07	4.6507e-07	2.1199e-07	6.4535e-08	5.1425e-09	0	0	0	0	0	0	0	0	0	0	0	0	0	0	0	0	0	0	0	0	0	0	0	0	0	0	1.5906e-08	1.0575e-07	2.2624e-07	3.4799e-07	3.7144e-07	3.4141e-07	2.9676e-07	2.6086e-07	2.3608e-07	2.1473e-07	1.2894e-07	5.1149e-08	3.9429e-09	0	0	0	0
1.0893e-06	9.3981e-07	7.0441e-07	4.1584e-07	2.022e-07	6.3259e-08	6.4536e-09	0	0	0	0	0	0	0	0	0	0	0	0	0	0	0	0	0	0	0	0	0	0	0	0	0	0	1.4366e-08	7.673e-08	1.516e-07	1.6738e-07	1.6855e-07	1.5466e-07	1.3747e-07	1.2654e-07	1.1349e-07	1.1081e-07	1.0338e-07	4.8584e-08	3.4823e-09	0	0	0	0
5.3845e-07	4.8494e-07	4.4566e-07	3.4565e-07	1.9298e-07	6.6498e-08	5.9473e-09	0	0	0	0	0	0	0	0	0	0	0	0	0	0	0	0	0	0	0	0	0	0	0	0	0	0	2.8553e-09	3.9157e-08	4.6277e-08	5.116e-08	5.4794e-08	4.9688e-08	5.0198e-08	4.5825e-08	3.8564e-08	3.9661e-08	3.9399e-08	3.1355e-08	3.3224e-09	0	0	0	0
2.543e-07	2.3441e-07	2.175e-07	2.1041e-07	1.5457e-07	5.6818e-08	5.6412e-09	0	0	0	0	0	0	0	0	0	0	0	0	0	0	0	0	0	0	0	0	0	0	0	0	0	0	0	1.1282e-09	1.2752e-09	1.4861e-09	1.6927e-09	1.4393e-09	1.5346e-09	1.3588e-09	1.0086e-09	1.0803e-09	1.0967e-09	8.3784e-10	1.1794e-10	0	0	0	0
8.5145e-08	7.4104e-08	6.9498e-08	7.1388e-08	6.4231e-08	2.9278e-08	6.1606e-10	0	0	0	0	0	0	0	0	0	0	0	0	0	0	0	0	0	0	0	0	0	0	0	0	0	0	0	0	0	0	0	0	0	0	0	0	0	0	0	0	0	0	0
2.5631e-09	2.0353e-09	1.8413e-09	1.9567e-09	1.6742e-09	7.1203e-10	1.1507e-11	0	0	0	0	0	0	0	0	0	0	0	0	0	0	0	0	0	0	0	0	0	0	0	0	0	0	0	0	0	0	0	0	0	0	0	0	0	0	0	0	0	0	0
0	0	0	0	0	0	0	0	0	0	0	0	0	0	0	0	0	0	0	0	0	0	0	0	0	0	0	0	0	0	0	0	0	0	0	0	0	0	0	0	0	0	0	0	0	0	0	0	0	0
0	0	0	0	0	0	0	0	0	0	0	0	0	0	0	0	0	0	0	0	0	0	0	0	0	0	0	0	0	0	0	0	0	0	0	0	0	0	0	0	0	0	0	0	0	0	0	0	0	0
0	0	0	0	0	0	0	0	0	0	0	0	0	0	0	0	0	0	0	0	0	0	0	0	0	0	0	0	0	0	0	0	0	1.2515e-16	0	0	0	0	0	0	0	0	0	0	0	0	0	0	0	0
0	0	0	1.2515e-16	0	0	0	0	0	0	0	0	0	0	0	0	0	0	0	0	0	0	0	0	0	0	0	0	0	0	0	0	0	0	0	0	0	0	0	0	0	0	0	0	0	0	0	0	0	0
0	0	0	0	0	0	0	0	0	0	0	0	0	0	0	0	0	0	0	0	0	0	0	0	0	0	0	0	0	0	0	0	0	0	0	0	0	0	0	0	0	0	0	0	0	0	0	0	0	0
0	0	0	0	0	0	0	0	0	0	0	0	0	0	0	0	0	0	0	0	0	0	0	0	0	0	0	0	0	0	0	0	0	0	0	0	0	0	1.2515e-16	0	0	0	0	0	0	0	0	0	0	0
0	0	0	1.2515e-16	0	0	0	0	0	0	0	0	0	0	0	0	0	0	0	0	0	0	0	0	0	0	0	0	0	0	0	0	0	0	0	0	0	0	0	0	0	0	0	0	0	0	0	0	0	0
0	0	0	0	0	0	0	0	0	0	0	0	0	0	0	0	0	0	0	0	0	0	0	0	0	0	0	0	0	0	0	0	0	0	0	0	0	0	0	0	0	0	0	0	0	0	0	0	0	0
0	0	0	0	0	0	0	0	0	0	0	0	0	0	0	0	0	0	0	0	0	0	0	0	0	0	0	0	0	1.2515e-16	0	0	0	0	0	0	0	0	0	0	0	0	0	0	0	0	0	0	0	0
0	0	0	0	0	0	0	0	0	0	0	0	0	0	0	0	0	0	0	0	0	0	0	0	0	0	0	0	0	0	0	0	0	0	0	0	0	0	0	0	0	0	0	0	0	0	0	0	0	0
0	0	0	0	0	0	0	0	0	0	0	0	0	0	0	0	0	0	0	0	0	0	0	0	0	0	0	0	0	0	0	0	0	0	0	0	0	0	0	0	0	0	0	0	0	0	0	0	0	0
0	0	0	0	0	0	0	0	0	0	0	0	0	0	0	0	0	0	0	0	0	0	0	0	0	0	0	0	0	0	0	0	0	0	0	0	0	0	0	0	0	0	0	0	0	0	0	0	0	0
0	0	0	0	0	0	0	0	0	0	0	0	0	0	0	0	0	0	0	0	0	0	0	0	1.2515e-16	0	0	0	0	0	0	0	0	0	0	0	0	0	0	0	0	0	0	0	0	0	0	0	0	0
0	0	0	0	0	0	0	0	0	0	0	0	0	0	0	0	0	0	0	0	0	0	0	0	0	0	0	0	0	0	0	0	0	0	0	0	0	0	0	0	0	0	0	0	0	0	0	0	0	0
0	0	0	0	0	0	0	0	0	0	0	0	0	0	0	0	0	0	0	0	0	0	0	0	0	0	0	0	0	0	0	0	0	0	0	0	0	0	0	0	0	0	0	0	0	0	1.2515e-16	0	0	0
0	0	0	0	0	0	0	0	0	0	0	0	0	0	0	0	0	0	0	1.2515e-16	0	0	0	0	0	0	0	0	0	0	0	0	0	0	0	0	0	0	0	0	0	0	0	0	0	0	0	0	0	0
0	0	0	0	0	0	0	0	0	0	0	0	0	0	0	0	0	0	0	0	0	0	0	0	0	0	0	0	0	0	0	0	0	0	0	0	0	0	0	0	0	0	0	0	0	0	0	0	0	0
0	0	0	0	0	0	0	0	0	0	1.2515e-16	0	0	0	0	0	0	0	0	0	0	0	0	0	0	0	0	0	0	0	0	0	0	0	0	0	0	0	0	0	0	0	0	0	0	0	0	0	0	0
0	0	0	0	0	0	0	0	0	0	0	0	0	0	0	0	0	0	0	0	0	0	0	0	0	0	0	0	0	0	0	0	0	0	0	0	0	0	0	0	0	0	0	0	0	0	0	0	0	0
0	0	0	0	0	0	0	0	0	0	0	0	0	0	0	0	0	0	0	0	0	0	0	0	0	0	0	0	0	0	0	0	0	0	0	0	0	0	0	0	0	0	0	0	0	0	0	0	0	0
0	0	0	0	0	0	0	0	0	0	0	0	0	0	0	0	0	0	0	0	0	0	0	0	0	0	0	0	0	0	0	0	0	0	0	0	0	0	0	0	0	0	0	0	0	0	0	0	0	0
[truncated: 206 more columns]
